# Supplementary material for: 1-(2-Hy­droxy-4-meth­oxy­phen­yl)-3-(4-methyl­phen­yl)prop-2-en-1-one
Source: Acta Crystallogr Sect E Struct Rep Online. 2011 Mar 9;67(Pt 4):o829. doi: 10.1107/S1600536811007586 (PMC3100019; doi:10.1107/S1600536811007586)
Supplement: Supplementary file 2 [file e-67-0o829-Isup2.hkl]

# 
# h,k,l, Fc-squared, Fo-squared, sigma(Fo-squared) and status flag 
# 
data_I
_shelx_title ' vmc17' 
_shelx_refln_list_code          4 
_shelx_F_calc_maximum      104.86 
_exptl_crystal_F_000       568.00 
_reflns_d_resolution_high  0.8401 
 
loop_ 
 _symmetry_equiv_pos_as_xyz 
 'x, y, z' 
 '-x, y+1/2, -z+1/2' 
 '-x, -y, -z' 
 'x, -y-1/2, z-1/2' 
 
_cell_length_a    11.3400 
_cell_length_b     6.8350 
_cell_length_c    20.4490 
_cell_angle_alpha  90.000 
_cell_angle_beta  117.710 
_cell_angle_gamma  90.000 
 
_shelx_F_squared_multiplier     1.000 
 
loop_ 
 _refln_index_h 
 _refln_index_k 
 _refln_index_l 
 _refln_F_squared_calc 
 _refln_F_squared_meas 
 _refln_F_squared_sigma 
 _refln_observed_status 
   2   0   0       58.45       59.69      1.80 o 
   3   0   0      106.14       92.14      2.67 o 
   4   0   0      378.79      380.74      7.27 o 
   5   0   0       47.81       42.26      2.41 o 
   6   0   0        7.43        7.82      1.49 o 
   7   0   0       31.08       36.14      2.37 o 
   8   0   0        0.42        0.40      1.48 o 
   9   0   0       83.07       63.78      3.71 o 
  10   0   0        0.05        0.54      2.95 o 
  11   0   0       10.32       11.55      2.45 o 
   1   1   0      202.49      155.45     10.27 o 
   2   1   0        1.82        1.80      0.43 o 
   3   1   0        1.78        1.46      0.51 o 
   4   1   0      447.07      435.47      7.57 o 
   5   1   0      373.16      430.71     11.11 o 
   6   1   0        6.36        5.08      1.01 o 
   7   1   0      162.40      170.61      3.64 o 
   8   1   0        0.25        3.73      2.36 o 
   9   1   0       19.92       20.90      2.47 o 
  10   1   0        7.69        7.34      1.97 o 
  11   1   0        0.87        1.62      1.82 o 
   1   2   0      172.96      162.43      4.48 o 
   2   2   0        0.11        0.08      0.46 o 
   3   2   0      602.48      683.49     24.65 o 
   4   2   0      258.18      232.56      8.72 o 
   5   2   0       39.45       41.53      1.53 o 
   6   2   0       15.02       18.94      1.71 o 
   7   2   0      149.12      155.47      5.36 o 
   8   2   0       66.05       79.83      7.19 o 
   9   2   0        0.18       -0.41      1.15 o 
  10   2   0        0.17       -0.27      1.76 o 
  11   2   0        0.09        1.56      1.28 o 
   1   3   0      179.13      174.85      5.68 o 
   2   3   0      382.29      402.57      6.72 o 
   3   3   0      340.05      361.15      5.95 o 
   4   3   0       49.65       44.73      1.57 o 
   5   3   0       49.62       55.41      2.11 o 
   6   3   0      167.48      159.29      3.66 o 
   7   3   0       80.48       77.43      3.26 o 
   8   3   0        9.56       13.31      1.52 o 
   9   3   0        1.20        0.99      1.14 o 
  10   3   0        0.06        0.95      1.29 o 
  11   3   0        0.57       -0.56      1.20 o 
   0   4   0       87.45       86.93      4.33 o 
   1   4   0       64.25       65.66      3.01 o 
   2   4   0      358.84      397.05      7.21 o 
   3   4   0      182.85      218.32      4.83 o 
   4   4   0        0.53        0.14      1.56 o 
   5   4   0       43.18       46.33      1.98 o 
   6   4   0        0.04        2.04      0.94 o 
   7   4   0       33.15       37.04      2.04 o 
   8   4   0        0.74        0.20      0.91 o 
   9   4   0        0.01        0.92      1.01 o 
  10   4   0        0.39        1.89      1.34 o 
   1   5   0      150.45      143.26      4.92 o 
   2   5   0        0.65       -0.79      0.81 o 
   3   5   0       16.88       20.00      2.78 o 
   4   5   0        2.46        3.53      0.84 o 
   5   5   0       17.71       16.35      2.16 o 
   6   5   0       24.27       24.40      1.26 o 
   7   5   0        8.05        8.95      1.06 o 
   8   5   0        1.19        0.75      1.01 o 
   9   5   0        0.87        0.23      0.88 o 
   1   6   0      301.86      342.70     20.22 o 
   2   6   0       15.96       13.65      0.93 o 
   3   6   0        3.54        3.37      1.06 o 
   4   6   0       39.92       39.43      2.77 o 
   5   6   0        0.08        0.54      1.89 o 
   6   6   0        0.00        0.76      0.55 o 
   7   6   0        0.52       -1.35      1.75 o 
   8   6   0        1.91        1.21      2.42 o 
   2   7   0        1.63        0.79      0.54 o 
   3   7   0        0.00        1.35      1.35 o 
   4   7   0        6.59        5.04      1.08 o 
   5   7   0        2.27        3.22      1.56 o 
   6   7   0        2.84        2.01      2.01 o 
 -12   1   1        0.47        1.18      1.38 o 
 -11   1   1        1.96       -0.29      1.88 o 
 -10   1   1       11.41        7.72      2.42 o 
  -9   1   1       24.40       33.71      2.42 o 
  -8   1   1        0.65        1.44      2.15 o 
  -7   1   1       48.83       38.41      3.44 o 
  -6   1   1       45.14       42.55      1.70 o 
  -5   1   1      291.19      327.92      4.91 o 
  -4   1   1      316.79      311.92      7.81 o 
  -3   1   1      101.71      100.70      3.15 o 
  -2   1   1     2915.03     2834.57     30.66 o 
   0   1   1      293.74      136.43      6.02 o 
   1   1   1      193.89      196.11      3.34 o 
   2   1   1       67.36       59.13      1.69 o 
   3   1   1      306.16      303.72     11.32 o 
   4   1   1      402.43      365.91      5.19 o 
   5   1   1        0.30        0.90      1.35 o 
   6   1   1       76.68       71.57      2.66 o 
   7   1   1        2.10        4.38      1.52 o 
   8   1   1       29.54       26.45      1.90 o 
   9   1   1       25.19       25.87      2.04 o 
  10   1   1        4.39        4.79      1.46 o 
  11   1   1        0.14        0.00      1.53 o 
 -11   2   1        2.18        4.79      1.41 o 
 -10   2   1        0.26        1.61      1.28 o 
  -9   2   1        0.92        3.46      1.55 o 
  -8   2   1      197.48      197.76      6.05 o 
  -7   2   1       10.13       12.50      1.29 o 
  -6   2   1        1.08        0.61      0.76 o 
  -5   2   1      101.28      105.65      2.86 o 
  -4   2   1      922.25      905.41     30.81 o 
  -3   2   1       13.70       11.68      1.83 o 
  -2   2   1        1.98        1.53      0.35 o 
  -1   2   1      364.90      326.24      5.06 o 
   0   2   1      634.87      592.82     10.81 o 
   1   2   1      620.33      568.77      7.86 o 
   2   2   1      412.85      402.51      9.56 o 
   3   2   1       50.28       80.80      4.59 o 
   4   2   1      143.25      151.84      2.93 o 
   5   2   1      161.31      145.18      5.59 o 
   6   2   1       19.71       22.98      1.58 o 
   7   2   1      107.09      116.44      3.61 o 
   8   2   1        2.00        2.06      1.51 o 
   9   2   1       13.55        8.86      1.94 o 
  10   2   1        1.11        4.68      1.39 o 
  11   2   1        0.10       -0.07      1.34 o 
 -11   3   1        0.63        0.41      1.32 o 
 -10   3   1        9.14       10.50      1.53 o 
  -9   3   1        6.84        5.49      1.74 o 
  -8   3   1       81.25       91.06      2.82 o 
  -7   3   1      205.03      223.69      4.30 o 
  -6   3   1       98.42       95.32      2.48 o 
  -5   3   1       93.33       83.36      4.87 o 
  -4   3   1       97.30       93.11      3.36 o 
  -3   3   1     1756.44     2052.97     37.39 o 
  -2   3   1      466.85      494.98      7.28 o 
  -1   3   1       19.41       20.60      0.63 o 
   0   3   1      414.12      422.24     11.49 o 
   1   3   1      945.12     1003.09     15.46 o 
   2   3   1      431.84      382.77      6.42 o 
   3   3   1       41.15       44.03      1.38 o 
   4   3   1       88.31       81.02      2.28 o 
   5   3   1       66.16       70.89      2.16 o 
   6   3   1      201.69      212.66      4.41 o 
   7   3   1      403.91      477.87     10.17 o 
   8   3   1       15.08       13.88      1.47 o 
   9   3   1        0.36        0.86      1.27 o 
  10   3   1        0.21        0.00      1.75 o 
 -10   4   1        0.03        0.14      1.04 o 
  -9   4   1        0.65       -0.06      1.05 o 
  -8   4   1        1.47        0.79      1.87 o 
  -7   4   1      254.18      291.61      5.19 o 
  -6   4   1       12.41       14.62      1.41 o 
  -5   4   1       47.58       45.25      2.43 o 
  -4   4   1       33.59       25.15      1.07 o 
  -3   4   1      103.29       97.65      2.75 o 
  -2   4   1        4.39        2.91      0.65 o 
  -1   4   1        3.74        4.97      0.43 o 
   0   4   1       44.62       53.82      1.70 o 
   1   4   1       16.25       17.58      1.08 o 
   2   4   1      275.04      344.68      6.56 o 
   3   4   1       15.92       17.74      0.76 o 
   4   4   1       19.01       16.60      1.24 o 
   5   4   1       21.92       25.07      2.51 o 
   6   4   1        3.39        2.53      1.88 o 
   7   4   1       42.20       39.71      2.84 o 
   8   4   1        2.62        1.94      0.95 o 
   9   4   1        0.86        0.99      1.00 o 
  10   4   1        5.56        5.47      1.27 o 
  -9   5   1        0.24       -0.37      0.84 o 
  -8   5   1        0.72        1.56      0.80 o 
  -7   5   1        5.34        5.11      1.29 o 
  -6   5   1       16.89       15.72      1.14 o 
  -5   5   1       31.87       31.22      1.21 o 
  -4   5   1        5.06        3.11      0.82 o 
  -3   5   1       14.37       13.36      1.78 o 
  -2   5   1      173.56      182.80      5.96 o 
  -1   5   1      317.06      355.27     20.57 o 
   0   5   1      258.81      286.31      7.47 o 
   1   5   1       48.55       47.22      2.40 o 
   2   5   1        0.00       -0.54      0.79 o 
   3   5   1      116.26      132.75      4.29 o 
   4   5   1       18.13       17.45      0.89 o 
   5   5   1        0.44        2.14      1.87 o 
   6   5   1        2.07        1.32      0.75 o 
   7   5   1        2.92        2.27      0.74 o 
   8   5   1        7.13        8.88      0.98 o 
   9   5   1        5.17        5.81      1.73 o 
  -8   6   1        0.35        0.79      1.87 o 
  -7   6   1        1.50        1.35      1.62 o 
  -6   6   1        7.48        4.60      1.39 o 
  -5   6   1        0.70        1.21      1.36 o 
  -4   6   1       17.58       18.73      2.11 o 
  -3   6   1        0.08        1.35      0.94 o 
  -2   6   1        1.50        0.79      0.48 o 
   0   6   1       37.11       40.60      2.07 o 
   1   6   1      144.99      152.08     11.74 o 
   2   6   1       21.51       22.66      1.43 o 
   3   6   1       44.90       47.22      6.57 o 
   4   6   1        0.71       -0.05      1.67 o 
   5   6   1        0.05        0.45      1.74 o 
   6   6   1        0.01        0.67      1.76 o 
   7   6   1        0.09        0.49      0.63 o 
  -6   7   1        1.95        2.07      1.06 o 
  -5   7   1        0.30       -0.05      0.88 o 
  -4   7   1        5.65        6.00      1.36 o 
  -3   7   1        0.47        1.35      1.08 o 
  -2   7   1        3.95        1.21      0.54 o 
   2   7   1        0.00       -0.54      0.67 o 
   3   7   1        0.15        0.13      0.82 o 
   4   7   1        1.83        0.67      0.84 o 
   5   7   1        0.56        0.67      1.14 o 
 -12   0   2        2.76        1.21      1.76 o 
 -11   0   2       10.22        7.95      2.29 o 
 -10   0   2       28.30       21.55      2.69 o 
  -8   0   2        0.00        2.01      1.48 o 
  -7   0   2        7.25        6.88      1.64 o 
  -6   0   2      715.52      711.82     13.08 o 
  -5   0   2     3977.16     4075.98     61.29 o 
  -4   0   2     1118.86     1078.45     21.60 o 
  -3   0   2      550.02      500.01      8.38 o 
  -2   0   2     2630.93     2336.12     35.53 o 
  -1   0   2        4.53        0.13      0.27 o 
   1   0   2     2192.31     1984.00     29.21 o 
   2   0   2      152.25      136.09      3.26 o 
   3   0   2      693.35      675.79     11.56 o 
   4   0   2     3691.55     3882.52     58.18 o 
   5   0   2      409.19      478.82      9.67 o 
   6   0   2       57.54       47.70      2.72 o 
   7   0   2        6.18        6.76      1.63 o 
   8   0   2       53.34       50.46      3.30 o 
   9   0   2       35.04       37.12      3.68 o 
  10   0   2        3.73        2.01      1.87 o 
  11   0   2        8.01       11.88      2.56 o 
 -12   1   2        0.15        1.54      1.66 o 
 -11   1   2        0.44        0.75      1.56 o 
 -10   1   2       53.59       56.41      2.75 o 
  -9   1   2       54.37       49.37      2.72 o 
  -8   1   2       21.59       18.90      2.66 o 
  -7   1   2       24.73       21.76      1.69 o 
  -6   1   2        1.26        1.56      1.61 o 
  -5   1   2      117.05      117.33      2.58 o 
  -4   1   2       51.28       42.75      2.68 o 
  -3   1   2      281.40      270.55      4.03 o 
  -2   1   2     4388.65     4329.19     66.89 o 
  -1   1   2     1647.27     1405.52     16.52 o 
   0   1   2     6482.20     7066.37    106.23 o 
   1   1   2      399.72      340.25      6.25 o 
   2   1   2      301.54      268.05      4.59 o 
   3   1   2      139.00      147.08      4.65 o 
   4   1   2      139.23      151.21      6.19 o 
   5   1   2       14.28       12.78      1.49 o 
   6   1   2        7.99        7.81      2.75 o 
   7   1   2      161.23      151.17      5.57 o 
   8   1   2      168.02      170.45      6.37 o 
   9   1   2       23.10       23.92      1.96 o 
  10   1   2        0.37        0.23      1.07 o 
  11   1   2        0.00       -0.53      1.52 o 
 -12   2   2        0.15        1.67      1.28 o 
 -11   2   2        4.55        4.52      1.52 o 
 -10   2   2       14.96       16.73      1.64 o 
  -9   2   2       28.38       19.54      3.89 o 
  -8   2   2      272.28      286.49      5.28 o 
  -7   2   2       87.50       86.22      2.90 o 
  -6   2   2      124.82      146.45      2.98 o 
  -5   2   2      204.51      202.71      3.51 o 
  -4   2   2      645.05      693.33      9.44 o 
  -3   2   2     1759.18     1643.43     23.51 o 
  -2   2   2       78.95       83.36      1.69 o 
  -1   2   2        4.52        6.46      0.53 o 
   0   2   2        9.30        9.67      0.94 o 
   1   2   2       45.48       41.84      1.16 o 
   2   2   2     2025.42     1981.51     64.46 o 
   3   2   2       83.62       67.05      1.83 o 
   4   2   2        6.20        2.73      1.48 o 
   5   2   2       42.94       41.50      1.59 o 
   6   2   2        0.06        0.71      0.88 o 
   7   2   2      138.18      145.96      7.86 o 
   8   2   2       10.04        9.53      2.69 o 
   9   2   2       29.62       29.38      1.96 o 
  10   2   2        1.87        5.39      1.89 o 
  11   2   2        1.77        3.21      2.16 o 
 -11   3   2        0.23        0.32      1.29 o 
 -10   3   2        0.99        1.89      1.36 o 
  -9   3   2        0.55       -0.05      1.70 o 
  -8   3   2       39.87       38.91      2.36 o 
  -7   3   2        5.10        4.51      1.35 o 
  -6   3   2       24.24       22.30      1.31 o 
  -5   3   2        9.67       11.34      0.96 o 
  -4   3   2       19.38       16.48      0.97 o 
  -3   3   2       99.48      105.63      2.86 o 
  -2   3   2     1044.91     1024.24     38.32 o 
  -1   3   2       67.29       63.37      1.48 o 
   0   3   2      126.58      132.28      4.28 o 
   1   3   2      909.89      990.19     18.72 o 
   2   3   2      151.86      153.99      2.88 o 
   3   3   2      339.62      351.27      4.90 o 
   4   3   2       39.62       32.73      1.27 o 
   5   3   2       15.51       17.89      1.14 o 
   6   3   2       92.95       93.39      4.29 o 
   7   3   2       67.70       65.45      3.02 o 
   8   3   2        0.87        1.03      1.16 o 
   9   3   2        2.00        1.42      1.75 o 
  10   3   2        0.65        2.00      3.23 o 
 -10   4   2        0.39        1.97      1.12 o 
  -9   4   2        6.15        6.66      1.18 o 
  -8   4   2        0.25        0.41      1.81 o 
  -7   4   2      461.48      523.94     11.71 o 
  -6   4   2       27.32       29.09      1.71 o 
  -5   4   2       16.37       20.51      1.68 o 
  -4   4   2       51.15       55.10      1.78 o 
  -3   4   2       30.77       29.33      1.39 o 
  -2   4   2        0.20       -0.17      0.32 o 
  -1   4   2        9.59        6.17      1.09 o 
   0   4   2       81.03       93.54      2.23 o 
   1   4   2      116.54      120.70      4.34 o 
   2   4   2        2.63       -0.13      1.09 o 
   3   4   2       14.03       13.58      0.66 o 
   4   4   2       27.08       25.53      1.32 o 
   5   4   2        0.89        1.40      0.87 o 
   6   4   2        2.07        0.51      1.35 o 
   7   4   2        3.27        2.38      0.99 o 
   8   4   2        0.02        2.60      1.28 o 
   9   4   2        3.17        4.72      1.29 o 
  -9   5   2        4.28        1.91      1.61 o 
  -8   5   2        0.23        0.76      1.35 o 
  -7   5   2        0.50        1.36      0.87 o 
  -6   5   2        0.83        1.16      0.74 o 
  -5   5   2       21.41       17.00      2.65 o 
  -4   5   2       31.35       33.07      1.64 o 
  -3   5   2      273.05      294.88      7.14 o 
  -2   5   2      111.30      120.65      3.32 o 
  -1   5   2       37.80       36.99      2.26 o 
   0   5   2        0.03        0.27      0.67 o 
   1   5   2       10.38        8.62      1.49 o 
   2   5   2       42.58       46.54      1.96 o 
   3   5   2        2.56        1.87      1.21 o 
   4   5   2       31.73       36.29      3.07 o 
   5   5   2       75.83       72.89      6.70 o 
   6   5   2        4.96        3.37      1.62 o 
   7   5   2        6.59        5.46      1.56 o 
   8   5   2        5.48        4.18      1.06 o 
  -8   6   2        0.10        0.01      0.83 o 
  -7   6   2        0.74        0.46      0.47 o 
  -6   6   2       11.48        9.24      2.28 o 
  -5   6   2       34.08       29.73      1.94 o 
  -4   6   2        4.38        4.54      1.00 o 
  -3   6   2       38.61       43.39      1.80 o 
  -2   6   2        3.44        2.34      0.61 o 
   0   6   2      179.04      208.40      7.04 o 
   1   6   2       21.52       26.42      1.67 o 
   2   6   2       15.66       14.58      1.19 o 
   3   6   2       59.94       66.24      2.84 o 
   4   6   2       39.91       41.57      4.00 o 
   5   6   2        9.61        8.08      2.57 o 
   6   6   2        6.43        4.59      3.58 o 
   7   6   2        0.80        0.00      1.35 o 
  -6   7   2        0.08       -0.40      1.08 o 
  -5   7   2        0.51        0.79      1.35 o 
  -4   7   2        0.00       -0.27      0.54 o 
   1   7   2        9.16        4.31      1.06 o 
   2   7   2        8.03        5.39      1.08 o 
   3   7   2        9.14        5.23      1.48 o 
   4   7   2        0.04        0.42      0.90 o 
   5   7   2        2.83        2.67      1.01 o 
 -12   1   3        0.74        3.32      1.84 o 
 -11   1   3        3.12        1.52      1.60 o 
 -10   1   3        0.13        0.26      1.41 o 
  -9   1   3       91.03       93.29      4.26 o 
  -8   1   3        1.06        1.15      1.43 o 
  -7   1   3       14.80       15.67      1.54 o 
  -6   1   3      583.78      585.69     28.20 o 
  -5   1   3      351.26      314.83     12.57 o 
  -4   1   3      729.29      701.16      8.53 o 
  -3   1   3       93.92       78.86      2.02 o 
  -2   1   3     2014.18     1897.46     26.05 o 
  -1   1   3        7.06        8.55      0.61 o 
   0   1   3      695.21      685.44      8.67 o 
   1   1   3        3.04        3.50      0.48 o 
   2   1   3     1490.20     1516.67     21.39 o 
   3   1   3       90.71       82.01      2.42 o 
   4   1   3     1181.81     1270.03     20.47 o 
   5   1   3       12.20       13.04      1.15 o 
   6   1   3        3.92        1.82      0.95 o 
   7   1   3      215.51      221.05      5.30 o 
   8   1   3       13.65       21.30      3.92 o 
   9   1   3        6.25        3.46      1.54 o 
  10   1   3        0.03        2.52      4.04 o 
 -12   2   3        0.28        1.92      2.63 o 
 -11   2   3        5.04        3.33      1.63 o 
 -10   2   3        4.16        5.39      2.53 o 
  -9   2   3       11.74        7.69      2.83 o 
  -8   2   3      244.00      264.81      5.08 o 
  -7   2   3       65.88       63.51      2.23 o 
  -6   2   3      135.97      124.59      3.63 o 
  -5   2   3       99.08      114.57      2.55 o 
  -4   2   3      564.87      534.37      7.37 o 
  -3   2   3       22.27       15.04      0.86 o 
  -2   2   3      933.50      812.04     26.00 o 
  -1   2   3     1112.73     1074.76     17.45 o 
   0   2   3      986.03      930.92     14.18 o 
   1   2   3      644.15      612.16     10.44 o 
   2   2   3     1517.99     1607.17     37.75 o 
   3   2   3      204.48      222.41      6.03 o 
   4   2   3      122.35      124.99      4.03 o 
   5   2   3      110.31      127.93      2.79 o 
   6   2   3      153.23      168.50      4.18 o 
   7   2   3        0.37        2.70      1.52 o 
   8   2   3        9.12       10.98      1.41 o 
   9   2   3       10.81        8.47      1.93 o 
  10   2   3        0.10       -0.54      1.15 o 
 -11   3   3        0.86        1.21      1.19 o 
 -10   3   3        4.93        2.14      1.56 o 
  -9   3   3        9.09       11.09      1.75 o 
  -8   3   3       33.90       33.35      2.59 o 
  -7   3   3        9.64        7.22      1.15 o 
  -6   3   3       14.41       15.63      1.34 o 
  -5   3   3      163.73      189.01      3.68 o 
  -4   3   3      371.10      429.23      8.94 o 
  -3   3   3     1175.61     1298.08     39.66 o 
  -2   3   3        0.42        0.40      0.33 o 
  -1   3   3        5.41        6.35      0.57 o 
   0   3   3      129.24      105.28      4.29 o 
   1   3   3      480.86      550.03     14.75 o 
   2   3   3      651.91      760.15     20.50 o 
   3   3   3       70.06       82.26      2.19 o 
   4   3   3        1.17        1.49      0.81 o 
   5   3   3       42.33       46.37      2.96 o 
   6   3   3        7.09        4.84      1.19 o 
   7   3   3       17.87       13.24      2.70 o 
   8   3   3        5.23        5.00      1.40 o 
   9   3   3        1.89       -0.06      1.00 o 
  10   3   3        0.57        2.22      1.42 o 
 -11   4   3        0.17        0.82      1.33 o 
 -10   4   3        0.10        1.67      1.27 o 
  -9   4   3        0.05        2.01      1.48 o 
  -8   4   3       30.28       29.07      1.81 o 
  -7   4   3       22.78       22.22      4.18 o 
  -6   4   3        5.23        5.94      1.36 o 
  -5   4   3       85.23      102.43      2.54 o 
  -4   4   3       29.76       31.37      1.49 o 
  -3   4   3      285.36      307.38      8.07 o 
  -2   4   3       78.13       90.76      3.11 o 
  -1   4   3        5.89        4.69      0.34 o 
   0   4   3       66.21       80.61      2.28 o 
   1   4   3      417.08      464.30     11.29 o 
   2   4   3      257.36      283.61      5.95 o 
   3   4   3       91.45      102.60      4.15 o 
   4   4   3       28.51       29.51      1.16 o 
   5   4   3       23.51       25.13      1.75 o 
   6   4   3       48.10       41.35      2.26 o 
   7   4   3        0.05        0.60      0.96 o 
   8   4   3        0.15       -1.18      1.00 o 
   9   4   3        0.60        0.00      0.95 o 
 -10   5   3        0.11       -0.77      1.03 o 
  -9   5   3        4.36        3.73      1.00 o 
  -8   5   3       12.00       10.40      3.19 o 
  -7   5   3       29.22       25.74      3.03 o 
  -6   5   3       60.01       60.94      1.91 o 
  -5   5   3       28.51       28.29      1.98 o 
  -4   5   3        1.10        1.49      0.49 o 
  -3   5   3       13.77       15.30      1.01 o 
  -2   5   3        8.22        8.08      0.53 o 
  -1   5   3        2.88        2.42      0.69 o 
   0   5   3       38.00       39.28      1.75 o 
   1   5   3       14.11       16.59      1.98 o 
   2   5   3       57.55       68.52      2.71 o 
   3   5   3       13.70       13.81      1.85 o 
   4   5   3      106.73      118.12      2.85 o 
   5   5   3       23.20       17.53      1.25 o 
   6   5   3       32.51       30.83      4.07 o 
   7   5   3       10.46       11.53      1.83 o 
   8   5   3        1.52        1.31      0.84 o 
  -8   6   3        0.30        1.08      0.74 o 
  -7   6   3        7.75        8.84      1.16 o 
  -6   6   3        5.12        4.24      0.58 o 
  -5   6   3       32.04       29.02      1.02 o 
  -4   6   3        0.33        0.13      0.27 o 
  -3   6   3       13.55       13.93      1.01 o 
  -2   6   3       85.86       86.20      1.96 o 
  -1   6   3        1.61        1.63      0.94 o 
   0   6   3       63.42       63.41      3.52 o 
   1   6   3        4.69        5.12      1.10 o 
   2   6   3        0.01       -0.99      0.71 o 
   3   6   3       43.24       42.22      2.12 o 
   4   6   3        0.75        1.06      1.60 o 
   5   6   3        7.70        5.40      1.28 o 
   6   6   3        0.03        0.30      1.36 o 
   7   6   3        1.71        4.25      1.61 o 
  -6   7   3        0.06        0.27      0.54 o 
  -5   7   3        0.04        0.59      0.67 o 
  -3   7   3        0.32        0.00      1.35 o 
   0   7   3       37.97       40.15      1.62 o 
   1   7   3        4.84        4.86      0.92 o 
   2   7   3        0.00        0.96      1.23 o 
   3   7   3        0.50        1.59      1.00 o 
   4   7   3        0.16        1.25      0.94 o 
   5   7   3        0.00        0.96      1.36 o 
 -12   0   4        1.95        0.13      2.18 o 
 -10   0   4        4.56        3.11      2.83 o 
  -9   0   4        1.02        2.14      1.59 o 
  -8   0   4        7.93        6.34      1.64 o 
  -7   0   4      149.10      188.50      5.42 o 
  -6   0   4     1617.77     1734.44     27.40 o 
  -5   0   4      559.81      503.67      9.43 o 
  -4   0   4      712.36      615.12     11.03 o 
  -3   0   4      834.47      688.44     22.80 o 
  -2   0   4     1707.77     1664.07     27.32 o 
  -1   0   4      685.09      513.07     10.14 o 
   0   0   4     4901.21     4916.11     91.43 o 
   1   0   4      154.01      146.01      3.37 o 
   2   0   4      964.75      939.47     24.45 o 
   3   0   4     1560.61     1572.81     28.00 o 
   4   0   4      881.22      911.97     16.23 o 
   5   0   4        0.17        1.87      1.21 o 
   6   0   4       27.08       24.91      3.13 o 
   7   0   4      273.88      298.59     10.84 o 
   8   0   4       24.31       23.09      2.56 o 
   9   0   4       18.50       19.25      2.65 o 
  10   0   4        1.78        3.37      2.30 o 
 -12   1   4        0.21       -4.24      2.83 o 
 -11   1   4        8.14        9.50      2.15 o 
 -10   1   4      140.97      131.08      7.17 o 
  -8   1   4       15.76       17.57      2.02 o 
  -7   1   4      101.41      104.35      2.77 o 
  -6   1   4      115.14      105.06      2.69 o 
  -5   1   4        3.77        3.02      1.82 o 
  -4   1   4      485.01      432.06      8.24 o 
  -3   1   4      415.60      361.61      5.50 o 
  -2   1   4     5730.16     6053.46     78.60 o 
  -1   1   4     8038.20     8824.05    132.76 o 
   0   1   4     5966.55     6132.85    147.44 o 
   1   1   4       88.35       79.84      1.80 o 
   2   1   4       18.31       14.01      0.86 o 
   3   1   4       72.35       76.76      5.66 o 
   4   1   4        8.01       13.88      1.60 o 
   5   1   4       26.00       27.31      1.63 o 
   6   1   4       10.99        6.80      1.41 o 
   7   1   4       99.71      103.14      3.49 o 
   8   1   4       52.46       51.91      2.30 o 
   9   1   4        1.03        0.99      2.41 o 
  10   1   4        0.17        0.50      1.10 o 
 -12   2   4        0.76        4.86      2.96 o 
 -11   2   4       11.99        6.88      2.68 o 
  -9   2   4      149.95      151.24      8.00 o 
  -8   2   4       32.92       30.39      2.56 o 
  -7   2   4       17.85       18.01      1.39 o 
  -6   2   4       25.43       18.20      2.67 o 
  -5   2   4       18.05       15.02      1.15 o 
  -4   2   4     1116.25     1046.85     37.71 o 
  -3   2   4       66.83       62.62      1.56 o 
  -2   2   4       34.43       26.11      1.27 o 
  -1   2   4      162.08      173.20      3.37 o 
   0   2   4       31.17       33.27      0.95 o 
   1   2   4      508.80      471.67      6.09 o 
   2   2   4      973.29     1110.01     13.99 o 
   3   2   4      372.36      370.45      5.96 o 
   4   2   4      210.93      245.85      4.64 o 
   5   2   4       78.69       90.03      2.77 o 
   6   2   4      241.85      244.96      4.63 o 
   7   2   4       53.99       49.02      2.12 o 
   8   2   4       13.18       14.08      1.57 o 
   9   2   4       11.08        9.13      1.55 o 
  10   2   4        0.05        0.47      1.19 o 
 -11   3   4        0.70        1.06      2.55 o 
  -9   3   4       31.51       35.67      4.13 o 
  -8   3   4       16.76       17.39      1.84 o 
  -7   3   4       36.42       31.23      2.85 o 
  -6   3   4       21.63       18.46      1.64 o 
  -5   3   4      203.31      205.95      3.54 o 
  -4   3   4       26.06       24.21      1.13 o 
  -3   3   4      577.76      631.40      7.84 o 
  -2   3   4       22.36       25.06      1.21 o 
  -1   3   4       33.98       41.11      1.12 o 
   0   3   4      676.64      726.49     14.08 o 
   1   3   4        9.83       12.85      0.81 o 
   2   3   4       43.64       51.05      1.29 o 
   3   3   4       19.01       26.46      1.79 o 
   4   3   4        0.11        2.42      1.74 o 
   5   3   4        5.06        6.07      1.00 o 
   6   3   4       23.84       24.15      1.96 o 
   7   3   4        0.42       -0.15      1.04 o 
   8   3   4        2.64        0.89      1.19 o 
   9   3   4        0.66        0.65      1.20 o 
 -11   4   4        1.35        1.15      1.62 o 
 -10   4   4        0.01       -0.69      2.29 o 
  -9   4   4        0.11       -0.48      1.22 o 
  -8   4   4        9.91        8.75      2.13 o 
  -7   4   4        0.00       -1.82      1.21 o 
  -6   4   4       44.17       44.85      5.13 o 
  -5   4   4       19.75       20.41      1.15 o 
  -4   4   4        2.14        1.28      0.94 o 
  -3   4   4      106.53      119.15      2.54 o 
  -2   4   4       39.21       51.79      2.17 o 
  -1   4   4       58.69       53.82      2.05 o 
   0   4   4        8.19        7.30      1.08 o 
   1   4   4       61.53       73.02      2.58 o 
   2   4   4        0.17        0.86      0.39 o 
   3   4   4        3.40        6.27      1.43 o 
   4   4   4       23.64       24.93      1.34 o 
   5   4   4      467.82      536.42      9.71 o 
   6   4   4        5.94        7.73      2.57 o 
   7   4   4        2.18        3.15      1.46 o 
   8   4   4        0.60        1.13      1.21 o 
   9   4   4        1.41        0.81      2.37 o 
 -10   5   4        4.03        2.15      1.05 o 
  -9   5   4        3.52        4.11      1.26 o 
  -8   5   4        0.05        0.45      1.05 o 
  -7   5   4       24.47       18.28      1.62 o 
  -6   5   4       18.82       15.70      1.09 o 
  -5   5   4        0.78        0.52      0.80 o 
  -4   5   4       43.43       45.74      1.54 o 
  -3   5   4        0.33        0.34      0.43 o 
  -2   5   4        4.62        3.09      0.67 o 
  -1   5   4       59.60       66.97      3.05 o 
   0   5   4      261.12      287.47      8.28 o 
   1   5   4      229.63      262.31      9.79 o 
   2   5   4        4.32        6.14      1.23 o 
   3   5   4       11.12        7.10      2.57 o 
   4   5   4        4.22        3.12      0.47 o 
   5   5   4        0.16        0.32      0.79 o 
   6   5   4        8.34        6.09      1.84 o 
   7   5   4        7.40        5.48      1.00 o 
   8   5   4        0.07        0.16      1.00 o 
  -8   6   4        5.12        1.51      0.67 o 
  -7   6   4        0.22        0.89      0.72 o 
  -6   6   4       26.12       21.98      1.09 o 
  -5   6   4       59.18       64.63      2.78 o 
  -4   6   4       20.52       22.13      1.01 o 
  -3   6   4       10.30        8.32      0.81 o 
  -2   6   4      152.45      174.34      5.52 o 
  -1   6   4       26.83       28.12      2.34 o 
   0   6   4        0.03        1.48      1.08 o 
   1   6   4       40.80       46.42      2.84 o 
   2   6   4        0.01       -0.79      1.20 o 
   3   6   4       28.30       28.05      2.07 o 
   4   6   4        8.23        3.79      1.27 o 
   5   6   4        0.05       -0.62      1.27 o 
   6   6   4        2.82        1.23      1.14 o 
  -6   7   4        1.77        0.40      0.55 o 
  -5   7   4        0.77        1.06      0.82 o 
  -4   7   4        6.44        2.28      0.81 o 
   0   7   4        2.30        1.63      0.69 o 
   1   7   4        0.04        0.79      1.20 o 
   2   7   4        0.16       -0.27      0.81 o 
   3   7   4        1.62       -0.40      1.08 o 
 -11   1   5        1.85        4.97      3.20 o 
  -9   1   5        0.00       -2.01      1.48 o 
  -8   1   5       17.91       17.56      1.70 o 
  -7   1   5       12.39       10.09      1.20 o 
  -6   1   5       40.06       40.82      2.08 o 
  -5   1   5      275.22      264.83      4.29 o 
  -4   1   5        0.05        1.24      2.49 o 
  -3   1   5        5.25        6.40      1.01 o 
  -2   1   5     1645.29     1548.02     19.28 o 
  -1   1   5    10994.98    12246.14    367.99 o 
   0   1   5     2990.01     2929.87     67.11 o 
   1   1   5        1.73        1.63      0.52 o 
   2   1   5      111.72      128.04      3.41 o 
   3   1   5      681.98      723.65     10.21 o 
   4   1   5       10.23        7.48      0.96 o 
   5   1   5       60.70       58.04      2.06 o 
   6   1   5        4.84        4.35      1.24 o 
   7   1   5        4.03        5.60      1.43 o 
   8   1   5        9.82        8.85      2.07 o 
   9   1   5        0.00       -0.47      2.03 o 
  10   1   5        0.86        1.39      1.62 o 
 -10   2   5        5.04        1.15      2.08 o 
  -9   2   5       52.39       64.14      3.91 o 
  -8   2   5        0.61        3.37      1.62 o 
  -7   2   5       33.86       31.35      2.01 o 
  -6   2   5        0.09        0.27      0.71 o 
  -5   2   5        6.66        8.18      0.95 o 
  -4   2   5      185.93      177.31      4.80 o 
  -3   2   5      444.30      437.25     16.39 o 
  -2   2   5      708.42      664.41     12.38 o 
  -1   2   5      653.51      601.56     10.74 o 
   0   2   5       87.29       87.15      5.46 o 
   1   2   5        6.92        6.30      2.05 o 
   2   2   5      813.90      778.64     10.10 o 
   3   2   5      147.30      164.83      3.05 o 
   4   2   5        5.41        7.58      1.13 o 
   5   2   5       55.93       65.46      2.12 o 
   6   2   5      219.25      231.82      5.84 o 
   7   2   5        3.07        4.83      1.18 o 
   8   2   5        1.15        1.21      1.36 o 
   9   2   5        2.40        2.88      1.24 o 
  10   2   5        0.10        1.54      1.28 o 
 -12   3   5        0.33       -4.03      3.22 o 
 -10   3   5       15.46       17.06      2.40 o 
  -9   3   5      237.04      277.52      7.75 o 
  -8   3   5      248.99      276.34      9.71 o 
  -7   3   5       25.71       26.75      2.37 o 
  -6   3   5      213.97      230.96      9.42 o 
  -5   3   5        4.11        4.36      0.80 o 
  -4   3   5      201.00      191.60      3.71 o 
  -3   3   5      566.60      643.18     15.29 o 
  -2   3   5      203.53      197.53      6.86 o 
  -1   3   5       32.03       39.14      1.53 o 
   0   3   5      117.14      136.51      5.90 o 
   1   3   5      517.02      627.43      9.38 o 
   2   3   5       84.35       93.45      2.35 o 
   3   3   5       25.27       20.89      1.33 o 
   4   3   5        4.89        4.73      1.10 o 
   5   3   5       62.78       66.84      3.42 o 
   6   3   5       60.80       70.31      2.94 o 
   7   3   5        8.80        6.96      1.35 o 
   8   3   5        5.48        5.93      1.28 o 
   9   3   5        1.03        1.57      1.82 o 
 -11   4   5        0.41        3.37      1.75 o 
 -10   4   5        5.13        7.22      1.56 o 
  -9   4   5        8.65        5.44      1.94 o 
  -8   4   5        2.50        1.11      1.66 o 
  -7   4   5       32.92       39.34      2.07 o 
  -6   4   5       14.28       12.18      1.08 o 
  -5   4   5        3.69        3.86      0.77 o 
  -4   4   5       66.62       79.44      3.00 o 
  -3   4   5       27.37       27.84      1.34 o 
  -2   4   5       11.00       11.42      0.72 o 
  -1   4   5       12.59       11.99      0.54 o 
   0   4   5        4.96        4.63      1.49 o 
   1   4   5       58.57       62.40      4.92 o 
   2   4   5       41.57       38.05      2.07 o 
   3   4   5       46.53       47.04      1.45 o 
   4   4   5        2.68        1.44      0.62 o 
   5   4   5      252.85      311.19      5.69 o 
   6   4   5       10.23        9.96      1.29 o 
   7   4   5        0.19        0.67      0.95 o 
   8   4   5        0.01       -0.03      0.97 o 
 -10   5   5        5.58        6.04      1.43 o 
  -9   5   5        1.56        1.00      1.19 o 
  -8   5   5        0.17        1.07      1.48 o 
  -7   5   5        0.24        0.28      1.07 o 
  -6   5   5        4.32        2.46      0.81 o 
  -5   5   5       51.67       58.99      2.01 o 
  -4   5   5        0.88        1.69      0.67 o 
  -3   5   5       20.82       25.02      1.14 o 
  -2   5   5      161.47      179.64      6.54 o 
  -1   5   5      401.18      436.74      8.75 o 
   0   5   5      276.89      316.58     11.17 o 
   1   5   5       40.19       46.10      5.10 o 
   2   5   5        4.88        5.17      1.23 o 
   3   5   5        2.29        1.96      0.53 o 
   4   5   5       13.60       12.40      0.87 o 
   5   5   5        8.03       11.43      2.13 o 
   6   5   5        7.46        7.75      1.20 o 
   7   5   5        0.24        2.17      0.84 o 
  -8   6   5        0.72        1.37      0.87 o 
  -7   6   5        1.14        1.68      0.74 o 
  -6   6   5        0.28       -0.19      0.94 o 
  -5   6   5       36.70       37.55      1.43 o 
  -4   6   5       25.78       29.11      3.07 o 
  -3   6   5       84.68       98.58      5.19 o 
  -2   6   5       58.91       67.15      3.42 o 
  -1   6   5       76.01       86.89      3.03 o 
   0   6   5        0.09        1.06      1.47 o 
   1   6   5        0.26        0.13      1.09 o 
   2   6   5        5.14        4.89      1.28 o 
   3   6   5        0.76        1.14      1.10 o 
   4   6   5        0.71        2.56      1.48 o 
   5   6   5        6.62        5.04      1.46 o 
   6   6   5        0.10        1.48      1.23 o 
  -6   7   5        0.24        0.13      0.96 o 
  -5   7   5        1.39        0.08      0.70 o 
  -4   7   5        0.08        0.40      0.27 o 
  -3   7   5        4.26        2.95      0.51 o 
  -2   7   5       21.41       20.07      1.04 o 
  -1   7   5        0.06        0.00      1.35 o 
   0   7   5        7.03        6.05      1.20 o 
   1   7   5        0.20        0.96      0.96 o 
   2   7   5        5.11        5.42      1.41 o 
   3   7   5        0.10        0.20      0.91 o 
   4   7   5        0.50       -0.55      0.79 o 
 -11   0   6       28.33       19.14      3.35 o 
 -10   0   6        6.28        6.05      2.57 o 
  -7   0   6       29.33       27.16      2.30 o 
  -6   0   6      288.66      312.91     10.29 o 
  -5   0   6      109.35       97.25      3.44 o 
  -4   0   6       58.22       43.04      2.13 o 
  -3   0   6       23.44       23.09      2.01 o 
  -1   0   6      848.12      825.55     16.19 o 
   0   0   6        2.31        1.75      1.08 o 
   1   0   6      439.82      429.65      7.73 o 
   2   0   6      223.41      220.46      7.25 o 
   3   0   6        0.07        2.28      1.23 o 
   4   0   6        0.45        1.75      1.20 o 
   5   0   6        2.85        6.46      1.48 o 
   6   0   6       14.51       16.97      2.20 o 
   7   0   6      114.20      107.26      4.57 o 
   8   0   6        7.34        5.66      2.15 o 
   9   0   6        5.54        6.34      2.05 o 
  10   0   6        0.24        3.37      2.01 o 
 -12   1   6        4.11        4.17      2.84 o 
 -10   1   6        2.19        3.20      1.97 o 
  -9   1   6       45.52       41.92      2.41 o 
  -8   1   6        4.03        2.66      1.09 o 
  -7   1   6      185.77      210.09      4.05 o 
  -6   1   6      164.14      151.41      4.29 o 
  -5   1   6       78.30       74.04      2.12 o 
  -4   1   6        3.80        2.15      1.61 o 
  -3   1   6      442.63      386.67      6.45 o 
  -2   1   6       44.89       39.97      1.82 o 
  -1   1   6     1946.17     1835.41     50.52 o 
   0   1   6        1.83        1.25      0.52 o 
   1   1   6       48.50       52.95      2.02 o 
   2   1   6       41.56       32.90      1.43 o 
   3   1   6      261.08      313.26      5.99 o 
   4   1   6        2.80        2.71      1.35 o 
   5   1   6      123.26      129.71      4.38 o 
   6   1   6        1.98        5.87      1.45 o 
   7   1   6       16.34       18.01      1.89 o 
   8   1   6        1.80        1.20      1.18 o 
   9   1   6        0.15        0.16      1.18 o 
 -10   2   6       12.83       11.49      2.99 o 
  -9   2   6       94.44       97.93      4.38 o 
  -8   2   6        4.61        3.15      1.51 o 
  -7   2   6       19.30       16.35      1.58 o 
  -6   2   6       30.28       31.28      1.77 o 
  -5   2   6       33.38       33.08      1.41 o 
  -4   2   6       40.25       42.72      1.51 o 
  -3   2   6      513.32      461.88      7.10 o 
  -2   2   6      467.74      496.83      7.37 o 
  -1   2   6        0.49        1.64      0.81 o 
   0   2   6       21.40       20.76      1.01 o 
   1   2   6      789.30      830.80     11.18 o 
   2   2   6      252.02      253.71      3.93 o 
   3   2   6       13.34       12.47      0.98 o 
   4   2   6       43.68       40.04      1.60 o 
   5   2   6       79.20       82.20      2.53 o 
   6   2   6      101.14      124.22      6.21 o 
   7   2   6        2.23        2.67      1.54 o 
   8   2   6        0.98        4.46      1.88 o 
   9   2   6        0.03        3.10      2.28 o 
 -11   3   6        0.01       -1.06      2.13 o 
 -10   3   6       17.69       22.50      2.06 o 
  -9   3   6       27.77       25.38      3.50 o 
  -8   3   6      201.86      214.97      8.81 o 
  -7   3   6       72.22       75.44      5.66 o 
  -6   3   6       36.48       34.50      2.25 o 
  -5   3   6      142.74      150.27      5.89 o 
  -4   3   6      164.81      170.41      4.01 o 
  -3   3   6       87.07      109.34      2.40 o 
  -2   3   6        0.91        0.63      0.56 o 
  -1   3   6       55.82       55.66      2.55 o 
   0   3   6      197.80      211.55      3.73 o 
   1   3   6      242.73      258.67      4.42 o 
   2   3   6       28.30       27.58      1.12 o 
   3   3   6        7.99        9.60      0.99 o 
   4   3   6       23.55       21.99      1.23 o 
   5   3   6       78.39       79.21      4.14 o 
   6   3   6        0.12       -0.20      0.96 o 
   7   3   6        4.78        2.31      1.21 o 
   8   3   6        0.15       -0.47      1.06 o 
   9   3   6        2.81        4.83      1.40 o 
 -11   4   6        0.71        3.89      2.84 o 
 -10   4   6        0.22        1.21      2.15 o 
  -8   4   6        1.14        1.64      1.21 o 
  -7   4   6       33.13       29.66      2.92 o 
  -6   4   6       14.22       10.80      1.35 o 
  -5   4   6      121.70      132.85      3.41 o 
  -4   4   6        4.38        3.57      0.67 o 
  -3   4   6       72.11       63.62      2.22 o 
  -2   4   6       36.99       38.02      1.66 o 
  -1   4   6        1.36        0.98      0.36 o 
   0   4   6      555.13      616.55     19.42 o 
   1   4   6       86.68      101.36      5.18 o 
   2   4   6       19.47       17.36      1.12 o 
   3   4   6       13.74       13.77      1.20 o 
   4   4   6        0.29        1.41      0.76 o 
   5   4   6       37.34       41.25      1.78 o 
   6   4   6        2.57        1.38      1.01 o 
   7   4   6        0.56        1.36      1.68 o 
   8   4   6        0.82        1.55      1.07 o 
 -10   5   6        1.84        1.23      1.09 o 
  -9   5   6        3.08        1.34      1.00 o 
  -8   5   6        4.81        3.95      1.19 o 
  -7   5   6        3.07        1.36      0.81 o 
  -6   5   6        0.40       -0.49      0.74 o 
  -5   5   6        7.26        7.98      1.09 o 
  -4   5   6       20.71       19.87      1.01 o 
  -3   5   6       32.61       32.30      1.12 o 
  -2   5   6        3.21        2.83      0.94 o 
  -1   5   6      208.44      224.58      5.57 o 
   0   5   6       22.76       23.09      1.90 o 
   1   5   6        0.91        2.77      1.90 o 
   2   5   6        6.98       13.87      2.25 o 
   3   5   6       29.13       28.95      1.68 o 
   4   5   6       21.34       21.98      1.31 o 
   5   5   6       11.55       17.47      2.01 o 
   6   5   6        0.81        1.99      0.86 o 
   7   5   6        0.41        0.51      0.74 o 
  -9   6   6        0.02        0.97      0.77 o 
  -8   6   6        1.97        2.04      1.21 o 
  -7   6   6        1.53        0.62      0.69 o 
  -6   6   6       11.80        8.48      1.76 o 
  -5   6   6        1.66        0.90      0.59 o 
  -4   6   6        1.56        0.05      0.94 o 
  -3   6   6      151.65      188.33      4.29 o 
  -2   6   6      142.72      170.35      4.25 o 
  -1   6   6      206.01      279.37      6.60 o 
   0   6   6       21.30       21.44      1.72 o 
   1   6   6        3.28        2.56      0.96 o 
   2   6   6       38.68       42.09      3.17 o 
   4   6   6        1.63        0.20      1.19 o 
   5   6   6        2.39        1.74      1.26 o 
  -6   7   6        2.25        0.46      0.74 o 
  -5   7   6        1.56        0.62      0.40 o 
  -4   7   6        0.40        0.13      0.27 o 
  -3   7   6        0.00       -0.27      0.54 o 
  -2   7   6        9.18        7.25      1.06 o 
  -1   7   6        0.74        0.79      0.81 o 
   0   7   6        0.81        2.83      0.94 o 
   1   7   6        3.84        3.76      1.35 o 
   2   7   6       11.60       13.32      5.94 o 
   3   7   6        0.55        1.76      1.35 o 
 -11   1   7        9.22        9.67      3.25 o 
 -10   1   7        0.55        2.49      3.36 o 
  -9   1   7        5.57        5.03      1.71 o 
  -8   1   7       25.08       26.86      1.74 o 
  -7   1   7       24.66       22.88      2.09 o 
  -6   1   7      212.74      213.90     10.54 o 
  -5   1   7      152.19      132.94      2.93 o 
  -4   1   7      204.95      187.61      4.13 o 
  -3   1   7      500.84      530.72     14.30 o 
  -2   1   7       96.53       73.40      2.11 o 
  -1   1   7      507.66      437.31      6.18 o 
   0   1   7        4.06        4.97      1.00 o 
   1   1   7       23.76       26.88      1.18 o 
   2   1   7      392.80      379.69      6.80 o 
   3   1   7       21.06       20.38      1.26 o 
   4   1   7       36.61       37.57      1.97 o 
   5   1   7        1.43        1.92      1.00 o 
   6   1   7       21.20       25.93      2.30 o 
   7   1   7       36.83       36.01      2.07 o 
   8   1   7        0.10       -0.75      1.16 o 
   9   1   7        0.36        0.22      1.34 o 
 -11   2   7        0.06        3.49      2.42 o 
 -10   2   7       64.15       54.50      4.97 o 
  -9   2   7        0.01       -1.06      2.02 o 
  -8   2   7        5.96        6.37      1.30 o 
  -7   2   7        2.05       -0.35      1.21 o 
  -6   2   7      173.03      167.51      3.40 o 
  -5   2   7        2.83        5.41      1.18 o 
  -4   2   7        0.00        0.35      0.91 o 
  -3   2   7        7.60        5.87      1.62 o 
  -2   2   7        6.69        7.00      0.92 o 
  -1   2   7       82.59       70.17      1.73 o 
   0   2   7      278.77      262.56      8.91 o 
   1   2   7      100.12      109.53      9.74 o 
   2   2   7      289.59      283.49      6.26 o 
   3   2   7      109.00       98.28      2.76 o 
   4   2   7       10.32       10.68      1.20 o 
   5   2   7       83.84       94.08      3.88 o 
   6   2   7       23.26       25.41      1.69 o 
   7   2   7        8.13        6.27      1.33 o 
   8   2   7        0.01        0.68      1.15 o 
   9   2   7        0.22        0.52      1.09 o 
 -12   3   7        4.72        4.86      2.56 o 
 -11   3   7        1.29        0.61      2.56 o 
 -10   3   7       40.28       37.12      3.96 o 
  -9   3   7      174.40      212.07      6.69 o 
  -8   3   7      104.81      108.59      4.10 o 
  -7   3   7       89.83       94.43      4.06 o 
  -6   3   7       48.13       37.55      3.15 o 
  -5   3   7      973.80     1035.72     13.48 o 
  -4   3   7      426.22      483.26      8.72 o 
  -3   3   7        0.28        0.00      0.95 o 
  -2   3   7      210.82      220.83      8.69 o 
  -1   3   7      123.35      130.17      3.48 o 
   0   3   7       59.98       54.74      2.71 o 
   1   3   7       17.96       19.72      1.17 o 
   2   3   7        2.79        2.89      0.62 o 
   3   3   7       10.71       13.52      1.48 o 
   4   3   7       69.34       68.04      2.09 o 
   5   3   7      220.41      247.03      6.57 o 
   6   3   7        6.37        5.64      1.28 o 
   7   3   7        0.10        1.91      1.07 o 
   8   3   7        2.77        1.33      1.75 o 
 -10   4   7        0.02        4.86      2.81 o 
  -8   4   7       22.24       26.85      2.13 o 
  -7   4   7       14.18       11.47      1.25 o 
  -6   4   7        0.61        1.66      0.81 o 
  -5   4   7       15.75       18.84      1.71 o 
  -4   4   7        1.17        1.19      0.70 o 
  -3   4   7       23.05       21.01      1.50 o 
  -2   4   7       30.08       31.02      1.32 o 
  -1   4   7        8.90       10.04      1.14 o 
   0   4   7      313.80      373.39      6.69 o 
   1   4   7        3.66        3.76      0.67 o 
   2   4   7       20.97       20.37      1.12 o 
   3   4   7        1.54        1.93      0.61 o 
   4   4   7        0.00        1.65      0.73 o 
   5   4   7       46.78       42.33      1.70 o 
   6   4   7        0.54        0.35      0.87 o 
   7   4   7        0.74        2.39      1.89 o 
   8   4   7        7.33        7.00      1.28 o 
 -10   5   7        0.02        0.62      0.94 o 
  -9   5   7        0.76        1.87      1.33 o 
  -8   5   7        7.49        7.20      1.33 o 
  -7   5   7       25.17       26.41      5.72 o 
  -6   5   7       20.58       15.99      2.39 o 
  -5   5   7        5.33        5.47      0.82 o 
  -4   5   7       48.77       48.88      1.59 o 
  -3   5   7       93.68       98.50      2.04 o 
  -2   5   7       94.07      108.34      2.09 o 
  -1   5   7       34.79       36.56      2.25 o 
   0   5   7        0.23       -2.22      1.48 o 
   1   5   7       52.15       60.48      2.68 o 
   2   5   7        8.59        7.19      0.94 o 
   3   5   7        0.05        1.19      1.22 o 
   4   5   7        8.75        8.20      1.21 o 
   5   5   7        0.70        0.91      1.68 o 
   6   5   7        5.00        4.77      1.97 o 
  -9   6   7        0.00        0.74      0.95 o 
  -8   6   7       10.86        7.37      3.10 o 
  -7   6   7        0.02        0.74      0.96 o 
  -6   6   7       10.25       10.06      1.02 o 
  -5   6   7        0.07        1.06      0.56 o 
  -4   6   7        2.33        1.89      1.08 o 
  -3   6   7      142.85      166.15      5.95 o 
  -2   6   7        9.22        8.62      1.91 o 
  -1   6   7       83.68      102.23      3.76 o 
   0   6   7        8.14        8.75      1.37 o 
   1   6   7       19.18       20.07      1.72 o 
   2   6   7        2.99        1.20      1.14 o 
   3   6   7        1.04        0.58      1.19 o 
   4   6   7        2.04        4.75      1.56 o 
   5   6   7        0.25       -0.67      2.29 o 
  -6   7   7        2.83        0.16      0.53 o 
  -5   7   7        0.54        0.13      0.69 o 
  -4   7   7        0.10        0.27      0.42 o 
  -3   7   7        8.20        7.12      0.93 o 
  -2   7   7        3.35        1.87      0.96 o 
  -1   7   7        0.28       -0.13      0.82 o 
   0   7   7        0.03       -0.27      0.94 o 
   1   7   7        0.62        0.54      1.20 o 
   2   7   7        1.69        1.75      1.35 o 
   3   7   7        0.00        1.69      1.15 o 
  -9   0   8       10.41       13.97      2.17 o 
  -8   0   8      105.15      107.28      6.26 o 
  -7   0   8     1881.72     1973.74     32.36 o 
  -6   0   8      278.12      262.75      6.79 o 
  -5   0   8      133.96      108.10      3.86 o 
  -4   0   8      108.41       86.57      3.45 o 
  -3   0   8       20.44       28.01      2.21 o 
  -2   0   8     2321.52     2138.20     35.16 o 
   0   0   8        1.96        3.23      0.96 o 
   1   0   8      115.14      100.94      3.26 o 
   2   0   8     1038.01     1073.32     19.92 o 
   3   0   8      438.64      469.03      9.57 o 
   4   0   8       43.82       48.18      2.73 o 
   5   0   8        0.11        0.54      1.48 o 
   6   0   8      103.45      119.86      6.60 o 
   7   0   8      122.53      130.53      5.04 o 
   8   0   8        4.65        2.14      1.87 o 
   9   0   8        3.48        6.57      2.14 o 
 -13   1   8        0.01        0.67      1.76 o 
 -11   1   8       12.50       14.43      3.00 o 
 -10   1   8        5.95       11.88      3.51 o 
  -8   1   8       15.47       13.54      1.45 o 
  -7   1   8      183.31      201.22      4.20 o 
  -6   1   8        0.63        0.47      0.90 o 
  -5   1   8       15.87       18.45      2.42 o 
  -4   1   8      388.97      373.21      5.72 o 
  -3   1   8       11.23        9.36      1.41 o 
  -2   1   8     1764.69     1128.11     45.58 o 
  -1   1   8      122.26       93.38      7.15 o 
   0   1   8       19.71       17.66      0.96 o 
   1   1   8      179.73      176.64      3.16 o 
   2   1   8       36.55       36.28      4.89 o 
   3   1   8       50.21       47.95      1.76 o 
   4   1   8        0.01        0.76      1.14 o 
   5   1   8      142.13      142.19      3.43 o 
   6   1   8       47.30       46.28      3.91 o 
   7   1   8       30.55       27.81      2.75 o 
   8   1   8        0.04        0.82      1.38 o 
   9   1   8        0.16        3.02      2.83 o 
 -10   2   8      100.05      122.52      9.26 o 
  -9   2   8       61.39       61.79      2.93 o 
  -8   2   8       11.67       13.15      1.65 o 
  -7   2   8        2.21        2.98      1.30 o 
  -6   2   8       55.80       58.60      2.40 o 
  -5   2   8      719.42      631.91     34.83 o 
  -4   2   8        0.65        1.68      1.15 o 
  -3   2   8      190.78      180.41      3.64 o 
  -2   2   8       83.20      100.66      2.79 o 
  -1   2   8      107.26      103.51      2.51 o 
   0   2   8      829.52      830.88     16.57 o 
   1   2   8      180.14      182.71      8.16 o 
   2   2   8        1.66        1.45      0.74 o 
   3   2   8        3.11        2.56      0.81 o 
   4   2   8        9.99       10.50      1.16 o 
   5   2   8       36.13       35.37      2.22 o 
   6   2   8        1.01        0.12      1.20 o 
   7   2   8       23.22       22.89      1.76 o 
   8   2   8        0.48        1.60      1.38 o 
 -10   3   8       24.60       23.19      4.58 o 
  -9   3   8       18.67       17.64      2.42 o 
  -8   3   8       46.84       45.48      4.07 o 
  -7   3   8        0.21        1.87      1.75 o 
  -6   3   8       10.60        9.85      1.41 o 
  -5   3   8       71.56       67.39      2.29 o 
  -4   3   8      346.62      394.07      9.05 o 
  -3   3   8       24.86       22.94      1.38 o 
  -2   3   8       84.49       88.53      2.14 o 
  -1   3   8      291.20      303.01      5.44 o 
   0   3   8      112.13      106.86      5.09 o 
   1   3   8       78.77       85.25      3.47 o 
   2   3   8       12.35       11.62      1.19 o 
   3   3   8        1.63        2.63      0.81 o 
   4   3   8      100.12      115.65      6.11 o 
   5   3   8       59.02       55.79      2.57 o 
   6   3   8        0.03        2.10      1.07 o 
   7   3   8        1.72       -0.37      1.37 o 
   8   3   8        2.84        2.56      1.04 o 
 -11   4   8        2.65       -0.79      3.07 o 
 -10   4   8        3.84        4.36      1.61 o 
  -9   4   8      137.30      200.00      9.86 o 
  -8   4   8        7.97        5.79      1.76 o 
  -7   4   8        5.81        4.31      1.06 o 
  -6   4   8       32.02       31.74      2.02 o 
  -5   4   8        0.14        0.88      1.23 o 
  -4   4   8        5.72        5.39      0.92 o 
  -3   4   8        2.50        3.13      0.64 o 
  -2   4   8       62.01       64.74      1.66 o 
  -1   4   8       51.24       56.03      2.08 o 
   0   4   8        2.03        1.04      0.50 o 
   1   4   8       68.46       69.09      2.13 o 
   2   4   8        1.11        1.11      0.67 o 
   3   4   8        3.67        2.81      0.84 o 
   4   4   8        0.37       -1.35      2.29 o 
   5   4   8        6.06        4.08      1.03 o 
   6   4   8        0.00        0.54      0.86 o 
   7   4   8        2.62        6.38      2.15 o 
 -10   5   8        0.21       -0.79      1.74 o 
  -9   5   8        0.00        0.13      1.39 o 
  -8   5   8        0.39        0.13      0.96 o 
  -7   5   8       14.91       14.96      1.70 o 
  -6   5   8       37.48       42.71      2.11 o 
  -5   5   8       70.82       78.58      2.09 o 
  -4   5   8       21.07       21.98      1.97 o 
  -3   5   8        9.34        8.89      0.75 o 
  -2   5   8        0.12        0.79      1.08 o 
  -1   5   8       15.57       14.14      2.18 o 
   0   5   8       17.44       14.57      1.86 o 
   1   5   8        9.86       13.09      4.65 o 
   2   5   8       16.09       18.97      1.03 o 
   3   5   8       76.83       74.51     10.14 o 
   4   5   8       16.80       14.30      1.36 o 
   5   5   8        1.17        0.51      0.71 o 
   6   5   8        2.59        1.79      1.01 o 
  -9   6   8        0.81        1.01      0.74 o 
  -8   6   8        4.36        3.16      3.98 o 
  -7   6   8        9.29        6.63      2.36 o 
  -6   6   8        6.79        4.92      0.93 o 
  -5   6   8       13.12       14.70      0.98 o 
  -4   6   8        1.93        2.99      1.41 o 
  -3   6   8        0.07        0.41      0.75 o 
  -2   6   8       75.01       88.62      3.27 o 
  -1   6   8       16.63       18.05      2.96 o 
   0   6   8        1.11        0.40      1.21 o 
   1   6   8       18.42       24.22      1.93 o 
   2   6   8       18.30       20.12      1.87 o 
   3   6   8       16.62       18.15      1.88 o 
   4   6   8        1.91        3.76      2.15 o 
  -5   7   8        0.08        0.27      0.54 o 
  -4   7   8        0.60       -0.13      0.69 o 
  -3   7   8        3.58        1.48      0.82 o 
  -2   7   8        3.05        6.76      1.51 o 
  -1   7   8        0.12        3.11      2.41 o 
   0   7   8        2.47        1.48      1.75 o 
   1   7   8       13.86       13.71      2.67 o 
   2   7   8        3.85        3.37      1.75 o 
 -13   1   9        1.16        0.40      1.63 o 
 -10   1   9        1.56        0.40      3.11 o 
  -9   1   9        0.49        1.35      2.56 o 
  -8   1   9       93.60      101.56      6.32 o 
  -7   1   9       88.17       77.55      2.60 o 
  -6   1   9       22.74       21.78      1.94 o 
  -5   1   9       46.14       43.30      4.42 o 
  -4   1   9      540.50      566.58      8.24 o 
  -3   1   9       32.70       31.73      2.35 o 
  -2   1   9        4.97        0.96      0.94 o 
  -1   1   9       72.68       61.06      1.98 o 
   0   1   9      305.15      288.83      4.47 o 
   1   1   9       17.84       19.04      1.15 o 
   2   1   9      592.27      583.21      7.96 o 
   3   1   9        0.90        1.31      2.48 o 
   4   1   9       20.09       18.38      1.44 o 
   5   1   9      177.45      186.34      4.86 o 
   6   1   9       26.46       33.01      4.55 o 
   7   1   9       10.04        7.91      1.43 o 
   8   1   9        0.95        0.46      1.07 o 
 -11   2   9        7.13       15.93      3.51 o 
  -9   2   9       23.47       22.25      2.70 o 
  -8   2   9       26.17       22.90      2.01 o 
  -7   2   9        9.55        8.18      1.54 o 
  -6   2   9       22.33       20.93      1.50 o 
  -5   2   9       14.66       10.93      1.76 o 
  -4   2   9       87.72       74.06      2.62 o 
  -3   2   9       11.87       10.63      1.28 o 
  -2   2   9       68.01       59.43      2.68 o 
  -1   2   9      574.16      613.31     10.76 o 
   0   2   9      538.62      568.94     13.12 o 
   1   2   9       66.52       61.87      1.81 o 
   2   2   9       32.67       33.41      1.52 o 
   3   2   9       61.20       64.59      2.38 o 
   4   2   9       31.22       34.97      1.78 o 
   5   2   9        5.90        2.75      1.39 o 
   6   2   9        6.38        6.38      1.52 o 
   7   2   9        5.79        4.09      2.77 o 
   8   2   9        0.14        0.95      1.25 o 
  -9   3   9        0.31        3.11      2.99 o 
  -8   3   9        9.92        8.17      1.56 o 
  -7   3   9       62.07       79.81      3.81 o 
  -6   3   9       26.91       27.88      2.33 o 
  -5   3   9      578.62      655.87      9.48 o 
  -4   3   9       36.99       32.72      2.78 o 
  -3   3   9       12.01        9.83      1.05 o 
  -2   3   9       61.95       56.65      2.61 o 
  -1   3   9       67.82       70.86      2.33 o 
   0   3   9      164.92      187.15      3.35 o 
   1   3   9        0.00        1.04      0.94 o 
   2   3   9        0.21        0.20      0.62 o 
   3   3   9       23.00       19.86      1.35 o 
   4   3   9        3.13        3.54      1.14 o 
   5   3   9       15.06       11.80      1.82 o 
   6   3   9        2.40        3.82      1.15 o 
   7   3   9        2.54        0.79      1.14 o 
 -11   4   9        0.01        0.96      1.90 o 
 -10   4   9       15.19       13.60      2.37 o 
  -9   4   9       15.25       16.66      2.01 o 
  -8   4   9        0.44       -0.67      1.23 o 
  -7   4   9       22.99       23.50      1.63 o 
  -6   4   9        1.82        1.61      0.96 o 
  -5   4   9       44.31       49.48      1.90 o 
  -4   4   9        7.08        7.40      0.90 o 
  -3   4   9        0.50        0.30      1.33 o 
  -2   4   9        0.07        1.41      1.54 o 
  -1   4   9       85.11       99.30      2.26 o 
   0   4   9      260.30      283.12      8.04 o 
   1   4   9       48.01       56.56      3.44 o 
   2   4   9       19.80       18.65      1.65 o 
   3   4   9       10.87       11.44      1.05 o 
   4   4   9       42.45       41.88      1.75 o 
   5   4   9        0.44       -0.05      0.85 o 
   6   4   9        0.04        1.03      1.42 o 
   7   4   9        1.04        1.92      1.00 o 
 -10   5   9        1.07        0.54      2.14 o 
  -9   5   9       12.35       10.25      1.46 o 
  -8   5   9        8.66       10.98      4.81 o 
  -7   5   9       17.97       18.73      1.45 o 
  -6   5   9        9.76        9.00      1.23 o 
  -5   5   9        0.63        1.10      0.75 o 
  -4   5   9        0.59        1.67      0.67 o 
  -3   5   9        3.90        2.15      0.94 o 
  -2   5   9       49.37       54.03      1.87 o 
  -1   5   9        0.63        1.63      1.48 o 
   0   5   9       65.53       75.59      3.64 o 
   1   5   9        1.93        2.85      0.94 o 
   2   5   9       50.03       52.46      1.68 o 
   3   5   9        4.68        1.35      1.21 o 
   4   5   9       29.08       31.90      3.08 o 
   5   5   9        5.40        3.46      0.76 o 
   6   5   9        1.64        0.45      0.60 o 
  -9   6   9        1.86        2.34      1.27 o 
  -8   6   9        5.70        5.02      1.05 o 
  -7   6   9        7.45        4.98      0.94 o 
  -6   6   9        0.60        1.80      0.68 o 
  -5   6   9        9.14        9.39      0.84 o 
  -4   6   9       49.53       47.36      6.08 o 
  -3   6   9        0.22        0.59      0.61 o 
  -2   6   9       29.03       29.00      2.25 o 
  -1   6   9        0.03        0.13      1.36 o 
   0   6   9        0.05       -0.79      1.47 o 
   1   6   9       14.14       17.36      3.19 o 
   2   6   9        0.03        2.34      1.55 o 
   3   6   9        1.23        2.59      1.36 o 
   4   6   9        0.12       -0.52      1.07 o 
  -5   7   9        1.07       -0.67      0.67 o 
  -4   7   9       11.07        9.32      1.35 o 
  -3   7   9       12.17       14.57      1.33 o 
  -2   7   9       12.62       16.87      1.62 o 
  -1   7   9        6.37        8.48      1.35 o 
   0   7   9        0.00        0.40      1.08 o 
   1   7   9        1.38        1.87      1.21 o 
 -10   0  10        0.28        2.68      2.81 o 
  -8   0  10      180.97      224.20      6.61 o 
  -7   0  10       99.95       95.36      6.12 o 
  -6   0  10      210.13      189.33      5.75 o 
  -5   0  10        4.61        3.23      1.33 o 
  -4   0  10      180.11      190.92      5.78 o 
  -3   0  10      596.26      497.72     10.40 o 
  -1   0  10        5.43        3.62      1.20 o 
   0   0  10      168.06      139.90      4.12 o 
   1   0  10      137.07      143.96      4.18 o 
   2   0  10      126.47      143.37      4.45 o 
   3   0  10        2.33        2.28      1.33 o 
   4   0  10       37.41       34.08      2.44 o 
   5   0  10      223.77      242.67      6.88 o 
   6   0  10       22.24       18.94      2.53 o 
   7   0  10        8.71        6.57      2.44 o 
   8   0  10        0.24        0.67      1.76 o 
 -12   1  10       38.27       39.13      4.65 o 
 -11   1  10       18.75       11.96      3.21 o 
 -10   1  10        3.74        4.29      2.62 o 
  -9   1  10       30.80       29.25      2.00 o 
  -7   1  10        1.63        1.51      1.10 o 
  -6   1  10       60.59       54.37      2.12 o 
  -5   1  10       91.87       85.89      2.59 o 
  -4   1  10     1134.42     1122.49     16.47 o 
  -3   1  10     3306.20     3382.26     38.14 o 
  -2   1  10     1215.96     1262.48     17.10 o 
  -1   1  10       16.00       11.60      2.57 o 
   0   1  10       12.23       11.91      1.09 o 
   1   1  10      161.55      166.52      7.25 o 
   2   1  10        0.01        0.40      0.95 o 
   3   1  10        5.13        3.30      0.95 o 
   4   1  10        0.07        0.20      1.20 o 
   5   1  10       55.25       61.86      2.39 o 
   6   1  10       13.89       10.19      1.41 o 
   7   1  10        0.67       -0.10      3.02 o 
   8   1  10        0.49        3.49      2.69 o 
 -12   2  10        2.07        1.63      2.17 o 
 -11   2  10       53.60       62.30      3.52 o 
  -9   2  10        0.38        3.37      2.56 o 
  -8   2  10       13.64       15.82      1.86 o 
  -7   2  10       39.27       35.35      7.21 o 
  -6   2  10      129.91      141.60      3.42 o 
  -5   2  10       33.36       37.29      3.00 o 
  -4   2  10       15.23       13.37      2.97 o 
  -3   2  10      177.53      208.32      7.98 o 
  -2   2  10       17.09       22.93      1.28 o 
  -1   2  10        3.06        3.06      0.87 o 
   0   2  10      287.51      289.94     13.61 o 
   1   2  10       70.01       67.30      2.19 o 
   2   2  10      100.29      110.90      2.59 o 
   3   2  10       34.48       35.49      2.04 o 
   4   2  10       61.24       70.93      2.49 o 
   5   2  10       44.49       47.99      4.99 o 
   6   2  10        2.10        2.89      1.24 o 
   7   2  10        5.59        5.95      1.33 o 
 -12   3  10        0.49       -0.79      2.28 o 
 -11   3  10        6.81        7.43      2.41 o 
 -10   3  10        0.35        0.67      2.83 o 
  -9   3  10       27.13       29.12      4.51 o 
  -8   3  10        1.09        0.13      1.05 o 
  -7   3  10       18.59       17.50      1.51 o 
  -6   3  10        0.00        1.47      1.35 o 
  -5   3  10      100.62      106.76      3.38 o 
  -4   3  10        0.00        1.74      1.21 o 
  -3   3  10        4.30        3.43      0.93 o 
  -2   3  10      115.94      133.52      3.09 o 
  -1   3  10        8.95       11.48      1.52 o 
   0   3  10       55.24       58.98      2.96 o 
   1   3  10       12.64       11.79      1.18 o 
   2   3  10        4.30        4.74      0.85 o 
   3   3  10       13.65       15.43      1.33 o 
   4   3  10        2.91        2.06      0.99 o 
   5   3  10        0.03        0.61      2.29 o 
   6   3  10        2.29        2.15      1.88 o 
   7   3  10        1.37        2.26      1.62 o 
 -11   4  10        2.61        3.11      2.99 o 
 -10   4  10        4.35        4.14      3.70 o 
  -9   4  10        0.05        2.73      1.51 o 
  -8   4  10       14.34       22.64      3.76 o 
  -7   4  10       28.52       32.10      2.40 o 
  -6   4  10        0.40       -0.29      1.08 o 
  -5   4  10       15.60       16.14      1.49 o 
  -4   4  10        4.52        2.86      0.77 o 
  -3   4  10       46.31       41.65      4.84 o 
  -2   4  10       39.59       41.08      2.14 o 
  -1   4  10       52.35       64.15      3.17 o 
   0   4  10       34.67       37.95      1.53 o 
   1   4  10        3.01        3.52      1.63 o 
   2   4  10        3.59        3.93      0.85 o 
   3   4  10      158.91      179.72      3.62 o 
   4   4  10       13.81       13.78      1.90 o 
   5   4  10        0.02       -0.54      1.06 o 
   6   4  10        0.29        0.68      0.86 o 
 -10   5  10        0.78        2.68      1.75 o 
  -9   5  10        3.20        3.69      1.86 o 
  -8   5  10        3.09        1.90      2.55 o 
  -7   5  10        2.56        1.15      1.27 o 
  -6   5  10       10.81        9.82      1.24 o 
  -5   5  10        0.02       -0.40      0.76 o 
  -4   5  10       15.97       15.87      1.68 o 
  -3   5  10       29.81       33.56      1.38 o 
  -2   5  10      208.80      258.82      6.73 o 
  -1   5  10       37.13       42.18      4.34 o 
   0   5  10        0.02        0.72      0.73 o 
   1   5  10        3.19        1.42      0.92 o 
   2   5  10        3.26        3.42      1.24 o 
   3   5  10        0.01        0.82      1.62 o 
   4   5  10       14.74       13.39      2.63 o 
   5   5  10        4.19        4.33      1.00 o 
  -8   6  10        7.89        7.59      1.75 o 
  -7   6  10       18.33       18.44      1.49 o 
  -6   6  10        7.18        6.39      1.55 o 
  -5   6  10        2.00        1.78      0.71 o 
  -4   6  10       43.73       48.21      4.59 o 
  -3   6  10       14.31       12.10      2.18 o 
  -2   6  10        1.26        0.67      1.23 o 
  -1   6  10       10.77        7.25      1.63 o 
   0   6  10        0.20       -1.06      1.20 o 
   1   6  10        6.20        5.39      1.72 o 
   2   6  10        1.37       -0.80      1.50 o 
   3   6  10        0.13       -1.01      1.27 o 
  -6   7  10        1.36        0.40      0.69 o 
  -5   7  10       15.13       10.64      1.51 o 
  -4   7  10        2.58        2.14      1.09 o 
  -3   7  10        0.84        0.13      1.49 o 
  -2   7  10        0.01        1.21      1.48 o 
  -1   7  10        0.10        1.87      1.47 o 
   0   7  10        0.04       -0.13      0.69 o 
   1   7  10        0.22        1.06      1.20 o 
 -11   1  11        0.19       -3.06      2.04 o 
  -9   1  11        3.32        3.30      1.95 o 
  -8   1  11        1.89        4.07      1.56 o 
  -7   1  11       41.63       45.47      2.27 o 
  -6   1  11        3.45        3.76      1.30 o 
  -5   1  11        7.79        7.71      1.31 o 
  -4   1  11      497.73      464.45      7.45 o 
  -3   1  11     2235.33     2245.99     49.48 o 
  -2   1  11      461.74      414.15      6.40 o 
  -1   1  11       12.30        8.40      1.08 o 
   0   1  11       25.49       24.31      2.57 o 
   1   1  11      329.13      328.51     11.11 o 
   2   1  11        0.67        1.27      0.87 o 
   3   1  11       20.91       20.54      1.41 o 
   4   1  11        8.07        8.77      1.49 o 
   5   1  11        5.47        5.69      1.32 o 
   6   1  11        2.59        3.24      1.61 o 
   7   1  11        1.22        1.70      1.81 o 
 -10   2  11        5.96        8.92      1.98 o 
  -9   2  11        0.09       -0.10      1.47 o 
  -8   2  11        8.79        8.39      2.81 o 
  -7   2  11       13.45       11.90      1.84 o 
  -6   2  11       22.47       18.16      1.68 o 
  -5   2  11      111.54      119.62      3.79 o 
  -4   2  11      136.91      156.66      6.35 o 
  -3   2  11      205.59      229.03      4.88 o 
  -2   2  11      172.62      176.29      3.99 o 
  -1   2  11        4.56        2.28      1.55 o 
   0   2  11      135.74      133.87      3.78 o 
   1   2  11       14.99       14.00      1.13 o 
   2   2  11       12.12       13.00      1.70 o 
   3   2  11       43.80       53.74      3.07 o 
   4   2  11       82.70       86.71      3.23 o 
   5   2  11        3.42        4.54      1.49 o 
   6   2  11        2.97        1.81      2.55 o 
   7   2  11        0.38        2.95      1.75 o 
 -10   3  11      117.26      147.04     15.78 o 
  -9   3  11        0.53        0.82      1.48 o 
  -8   3  11       90.48      111.72      3.86 o 
  -7   3  11        2.01        0.61      1.15 o 
  -6   3  11        5.75        7.44      2.17 o 
  -5   3  11       53.69       65.15      3.40 o 
  -4   3  11       42.28       33.97      1.70 o 
  -3   3  11        4.99        6.07      1.47 o 
  -2   3  11       12.69       15.81      2.51 o 
  -1   3  11       72.77       84.15      2.35 o 
   0   3  11       38.57       35.95      1.59 o 
   1   3  11        0.84        1.36      1.08 o 
   2   3  11        7.47        7.88      1.09 o 
   3   3  11        5.68        4.84      2.82 o 
   4   3  11       11.93       14.07      2.28 o 
   5   3  11        3.28        3.83      1.10 o 
   6   3  11        0.74        0.72      1.29 o 
 -11   4  11        0.05       -2.05      1.58 o 
 -10   4  11        0.03        0.96      1.90 o 
  -9   4  11        9.55       11.57      2.83 o 
  -8   4  11        7.34        6.27      1.55 o 
  -7   4  11        2.78        3.18      1.48 o 
  -6   4  11       13.04       13.93      2.14 o 
  -5   4  11       15.40       14.84      1.52 o 
  -4   4  11        0.80        0.66      0.77 o 
  -3   4  11       14.79       14.21      1.05 o 
  -2   4  11       17.06       19.15      1.12 o 
  -1   4  11        3.53        2.94      0.90 o 
   0   4  11        9.46       11.35      5.35 o 
   1   4  11       13.55       12.95      1.29 o 
   2   4  11        1.41        2.75      1.62 o 
   3   4  11       81.50       96.56      2.58 o 
   4   4  11       10.88       10.73      1.62 o 
   5   4  11        0.01        0.50      0.84 o 
   6   4  11        0.00       -0.87      0.60 o 
 -10   5  11        0.53        0.51      1.39 o 
  -9   5  11        3.62        4.27      1.42 o 
  -8   5  11        0.01       -0.03      0.90 o 
  -7   5  11        5.96        4.94      1.45 o 
  -6   5  11        3.36        1.26      1.61 o 
  -5   5  11        2.45        2.32      0.83 o 
  -4   5  11       26.64       28.17      2.01 o 
  -3   5  11      163.58      195.50      5.52 o 
  -2   5  11      154.78      171.07     10.91 o 
  -1   5  11       37.22       39.20      2.06 o 
   0   5  11       10.21        7.41      0.94 o 
   1   5  11        1.26        1.01      1.48 o 
   2   5  11        5.20        4.61      1.41 o 
   3   5  11        3.24        3.55      2.23 o 
   4   5  11        9.46        6.05      3.43 o 
  -8   6  11        0.43        0.11      0.65 o 
  -7   6  11       14.01       11.07      1.04 o 
  -6   6  11       11.84       12.94      2.67 o 
  -5   6  11       18.46       18.54      3.58 o 
  -4   6  11       33.15       36.75      7.66 o 
  -3   6  11        7.42        5.96      3.66 o 
  -2   6  11        1.04        2.95      1.36 o 
  -1   6  11        0.43        0.54      1.35 o 
   0   6  11        0.16        0.27      1.36 o 
   1   6  11        0.01       -0.27      1.63 o 
   2   6  11        0.05        1.29      1.47 o 
   3   6  11        6.14        5.85      1.61 o 
  -5   7  11        5.29        2.42      1.23 o 
  -4   7  11       13.97       11.96      1.60 o 
  -3   7  11        0.54        2.56      1.33 o 
  -2   7  11        3.08        7.69      2.83 o 
  -1   7  11        0.10        2.95      2.15 o 
 -11   0  12       13.55       11.72      4.05 o 
 -10   0  12        2.21        2.83      2.81 o 
  -9   0  12        0.11        1.75      1.87 o 
  -8   0  12       76.30      100.83      4.66 o 
  -7   0  12      102.65      122.19      4.88 o 
  -6   0  12        0.00       -0.27      1.76 o 
  -5   0  12       30.83       25.96      2.60 o 
  -4   0  12     7728.81     8399.35    129.58 o 
  -3   0  12      409.58      386.82      8.70 o 
  -2   0  12        0.05        1.06      1.20 o 
  -1   0  12       48.80       42.55      2.88 o 
   0   0  12       43.44       50.79      2.64 o 
   1   0  12        1.73        0.54      1.20 o 
   2   0  12        2.35        2.95      1.48 o 
   3   0  12        0.83        2.28      1.62 o 
   4   0  12       15.40       13.02      2.94 o 
   5   0  12       57.35       60.48      3.61 o 
   6   0  12        7.39       10.26      2.45 o 
   7   0  12        0.26        2.68      2.81 o 
 -10   1  12        3.40        3.45      2.13 o 
  -9   1  12       49.99       52.27      5.53 o 
  -8   1  12        0.01        1.60      1.44 o 
  -7   1  12       47.82       58.70      2.51 o 
  -6   1  12        4.03        3.31      2.07 o 
  -5   1  12      150.17      157.72      3.81 o 
  -4   1  12        6.02        1.57      1.33 o 
  -3   1  12      833.15      843.42     58.26 o 
  -2   1  12        1.19        0.89      0.93 o 
  -1   1  12       35.83       32.93      2.52 o 
   0   1  12       22.19       24.80      3.31 o 
   1   1  12       66.02       66.79      3.22 o 
   2   1  12        0.02        0.41      0.97 o 
   3   1  12       22.96       21.99      1.54 o 
   4   1  12        6.26        8.21      2.90 o 
   5   1  12        6.35        7.65      3.23 o 
   6   1  12        1.31        1.75      2.22 o 
   7   1  12        0.32       -0.28      1.34 o 
 -12   2  12        1.56       -0.13      1.90 o 
 -10   2  12        9.00        7.25      3.62 o 
  -9   2  12        9.32        8.58      1.98 o 
  -8   2  12        5.33        3.27      1.38 o 
  -7   2  12        2.15        1.64      1.18 o 
  -6   2  12       54.86       62.10      3.10 o 
  -5   2  12      202.38      209.76      7.25 o 
  -4   2  12       90.74      113.73      3.15 o 
  -3   2  12       32.56       37.93      2.11 o 
  -2   2  12      128.03      131.11      3.50 o 
  -1   2  12      159.18      168.72      3.61 o 
   0   2  12       55.32       64.52      2.48 o 
   1   2  12        1.78        1.68      1.14 o 
   2   2  12        5.53        6.00      1.70 o 
   3   2  12       19.41       17.57      1.45 o 
   4   2  12       50.51       55.97      2.74 o 
   5   2  12        2.63        2.51      1.39 o 
   6   2  12        2.08        1.60      1.36 o 
 -10   3  12       78.83      106.02      7.88 o 
  -9   3  12       36.28       33.32      3.65 o 
  -8   3  12       17.70       21.66      2.59 o 
  -7   3  12       35.19       34.07      3.84 o 
  -6   3  12       15.04       15.35      1.76 o 
  -5   3  12        9.08       12.39      1.80 o 
  -4   3  12        0.87        0.62      1.27 o 
  -3   3  12        1.89        1.25      0.84 o 
  -2   3  12       27.27       24.11      1.37 o 
  -1   3  12       52.01       58.31      2.30 o 
   0   3  12        2.46        1.38      0.83 o 
   1   3  12        0.01        1.82      1.47 o 
   2   3  12        0.08        1.74      0.86 o 
   3   3  12       27.59       30.24      2.23 o 
   4   3  12        1.10        2.23      1.20 o 
   5   3  12        3.94        4.16      1.37 o 
   6   3  12        0.16        1.48      1.07 o 
 -11   4  12        3.05        2.16      2.04 o 
 -10   4  12        2.03        1.03      1.63 o 
  -9   4  12        6.58        3.50      3.43 o 
  -8   4  12       13.56       12.37      1.85 o 
  -7   4  12       25.26       25.47      3.91 o 
  -6   4  12       22.21       22.22      1.73 o 
  -5   4  12       14.17       12.84      1.32 o 
  -4   4  12        5.39        3.80      1.06 o 
  -3   4  12        2.65        4.19      1.36 o 
  -2   4  12      183.44      214.44      5.63 o 
  -1   4  12       22.90       24.42      1.37 o 
   0   4  12        9.41        7.67      1.00 o 
   1   4  12        0.79        1.80      1.48 o 
   2   4  12        7.52        5.57      1.35 o 
   3   4  12       18.19       24.61      2.56 o 
   4   4  12        1.51       -0.05      1.21 o 
   5   4  12        0.29        0.88      0.88 o 
 -10   5  12        0.01        1.76      2.96 o 
  -9   5  12        0.05        1.27      1.23 o 
  -8   5  12        1.81        4.87      5.80 o 
  -7   5  12        0.04        2.07      1.15 o 
  -6   5  12       10.18       10.84      1.30 o 
  -5   5  12        6.30        4.10      0.85 o 
  -4   5  12        3.83        0.58      1.22 o 
  -3   5  12       96.06      105.10     11.97 o 
  -2   5  12       25.98       27.41      3.37 o 
  -1   5  12        4.08        1.54      0.81 o 
   0   5  12        2.96        2.71      1.82 o 
   1   5  12       15.58       13.80      1.15 o 
   2   5  12        4.53        3.03      0.88 o 
   3   5  12        8.64        8.63      4.24 o 
   4   5  12        0.58        0.49      1.48 o 
  -8   6  12        2.22        2.14      1.36 o 
  -7   6  12        0.77       -0.29      0.85 o 
  -6   6  12        0.03        0.06      0.89 o 
  -5   6  12       35.56       39.34      7.14 o 
  -4   6  12       33.48       33.16      4.01 o 
  -3   6  12       47.56       59.22      3.39 o 
  -2   6  12        8.09        8.48      1.90 o 
  -1   6  12        1.33        0.67      1.49 o 
   0   6  12        7.04        4.71      1.76 o 
   1   6  12        1.08       -1.35      1.62 o 
   2   6  12        1.80        0.71      2.81 o 
  -4   7  12        6.42        4.71      1.36 o 
  -3   7  12        0.77       -0.13      1.09 o 
  -2   7  12        0.07       -1.35      2.02 o 
 -12   1  13        1.12        2.42      3.76 o 
 -10   1  13        5.58        7.48      2.62 o 
  -9   1  13        1.38        3.21      2.70 o 
  -8   1  13       62.06       70.13      2.95 o 
  -7   1  13       52.63       44.29      5.17 o 
  -6   1  13        1.92        0.50      1.23 o 
  -5   1  13        4.37        8.70      1.48 o 
  -4   1  13       42.89       30.42      3.50 o 
  -3   1  13      132.60      131.29      3.29 o 
  -2   1  13       19.29       20.04      2.77 o 
  -1   1  13        5.38        5.20      2.41 o 
   0   1  13       71.74       67.41      2.45 o 
   1   1  13       13.05       10.73      1.28 o 
   2   1  13        0.56        0.46      1.05 o 
   3   1  13        0.03        0.68      1.15 o 
   4   1  13        1.56        0.96      1.42 o 
   5   1  13       15.78       14.37      1.68 o 
   6   1  13        1.86        1.12      1.42 o 
 -11   2  13        0.02       -1.28      2.67 o 
 -10   2  13        4.28        6.07      2.65 o 
  -9   2  13       25.11       27.79      2.48 o 
  -8   2  13       16.34       18.29      1.82 o 
  -7   2  13        4.27        5.09      1.37 o 
  -6   2  13        7.27        8.01      1.37 o 
  -5   2  13       25.94       19.89      1.94 o 
  -4   2  13        3.25        3.23      1.33 o 
  -3   2  13       12.15       13.86      1.31 o 
  -2   2  13       72.59       73.80      3.16 o 
  -1   2  13       34.97       32.81      1.91 o 
   0   2  13      101.18      108.71      5.81 o 
   1   2  13       10.77       11.87      1.21 o 
   2   2  13        0.35        2.33      1.00 o 
   3   2  13       30.24       29.81      1.79 o 
   4   2  13       20.41       22.48      3.95 o 
   5   2  13        1.09        0.19      1.58 o 
   6   2  13        1.58        0.88      1.44 o 
 -11   3  13       52.54       69.23      8.28 o 
 -10   3  13       29.96       32.71      3.84 o 
  -9   3  13       31.00       35.18      2.66 o 
  -8   3  13       12.85       12.55      2.15 o 
  -7   3  13      170.30      200.11      4.65 o 
  -6   3  13      114.92      126.25      5.09 o 
  -5   3  13        3.02        3.94      1.13 o 
  -4   3  13       27.74       31.70      1.74 o 
  -3   3  13        0.08        0.44      0.90 o 
  -2   3  13        1.67        1.82      0.96 o 
  -1   3  13        0.14        1.01      0.87 o 
   0   3  13       30.66       36.22      1.82 o 
   1   3  13        4.62        5.15      2.71 o 
   2   3  13       14.67       18.09      1.70 o 
   3   3  13       53.41       55.70      2.20 o 
   4   3  13        1.29        2.58      1.29 o 
   5   3  13        0.06        1.21      1.05 o 
 -11   4  13       17.68       17.48      3.43 o 
 -10   4  13        9.49       13.28      5.55 o 
  -9   4  13        1.88        2.53      4.92 o 
  -8   4  13        2.28        0.49      1.33 o 
  -7   4  13        0.68        0.76      1.07 o 
  -6   4  13        2.05        0.99      1.10 o 
  -5   4  13        4.88        4.33      1.02 o 
  -4   4  13        2.71        1.31      1.03 o 
  -3   4  13       11.77       13.52      2.54 o 
  -2   4  13       91.60      102.84      3.86 o 
  -1   4  13        0.47        0.88      1.27 o 
   0   4  13       14.48       11.43      2.17 o 
   1   4  13        0.16        2.60      0.96 o 
   2   4  13        0.94        1.06      1.00 o 
   3   4  13       17.58       16.79      1.46 o 
   4   4  13        0.20        2.34      1.21 o 
 -10   5  13        0.84        0.62      0.94 o 
  -9   5  13        2.70        1.22      1.00 o 
  -8   5  13        9.51        8.22      1.34 o 
  -7   5  13        2.88        3.06      1.10 o 
  -6   5  13        7.98        7.74      1.89 o 
  -5   5  13       23.40       24.31      1.54 o 
  -4   5  13       10.92        9.32      2.14 o 
  -3   5  13       11.46       12.80      1.13 o 
  -2   5  13        0.00        0.67      1.23 o 
  -1   5  13        2.98        2.85      0.74 o 
   0   5  13        0.77        2.14      1.27 o 
   1   5  13        0.01        0.44      0.76 o 
   2   5  13        5.47        3.82      1.89 o 
   3   5  13        0.06       -0.33      1.00 o 
  -8   6  13        1.03        0.06      0.89 o 
  -7   6  13        0.10        0.47      0.69 o 
  -6   6  13        0.32        1.57      0.84 o 
  -5   6  13       37.29       40.10      7.11 o 
  -4   6  13        1.24        0.91      0.66 o 
  -3   6  13       20.39       12.98      6.30 o 
  -2   6  13        1.74        1.35      1.75 o 
  -1   6  13        2.69        1.48      1.62 o 
   0   6  13        3.35        3.49      1.86 o 
   1   6  13        1.65        1.87      1.87 o 
 -10   0  14        2.63        7.94      4.05 o 
  -9   0  14      304.33      344.89     12.95 o 
  -8   0  14       47.81       55.36      5.87 o 
  -7   0  14        8.31        5.23      2.02 o 
  -6   0  14        0.46        0.40      2.03 o 
  -5   0  14       50.33       48.99      3.57 o 
  -4   0  14      282.87      299.99     12.08 o 
  -3   0  14        1.05        3.37      2.01 o 
  -2   0  14        1.17       -1.87      1.33 o 
  -1   0  14        0.59        1.87      1.47 o 
   0   0  14       56.10       56.40      3.14 o 
   1   0  14      194.94      209.81      6.06 o 
   2   0  14        3.28        4.03      1.76 o 
   3   0  14        5.62        2.01      1.62 o 
   4   0  14       71.99       84.31      4.26 o 
   5   0  14       87.61       93.27      4.49 o 
   6   0  14        2.99        4.56      2.98 o 
 -11   1  14        0.09       -0.66      2.35 o 
 -10   1  14        3.98        5.66      3.92 o 
  -9   1  14       44.07       52.47      2.74 o 
  -8   1  14       10.64        9.09      4.25 o 
  -7   1  14        1.26        0.40      1.88 o 
  -6   1  14       11.86       10.17      1.57 o 
  -5   1  14       18.08       20.01      1.97 o 
  -4   1  14      284.90      280.69      7.74 o 
  -3   1  14        3.74        3.65      1.15 o 
  -2   1  14       29.10       28.04      1.78 o 
  -1   1  14       41.78       45.16      2.15 o 
   0   1  14        1.75        4.57      1.25 o 
   1   1  14       42.18       43.00      1.94 o 
   2   1  14        2.26        1.81      1.04 o 
   3   1  14       56.37       68.89      7.48 o 
   4   1  14        0.84       -0.17      1.46 o 
   5   1  14       19.79       21.99      2.48 o 
   6   1  14        0.35        0.59      1.48 o 
 -11   2  14       21.07       17.36      4.84 o 
 -10   2  14        0.97        1.34      1.42 o 
  -9   2  14        3.54        4.71      1.48 o 
  -8   2  14        0.95        0.63      1.28 o 
  -7   2  14       79.45       78.48      5.86 o 
  -6   2  14        5.16        5.44      1.56 o 
  -5   2  14       54.79       58.10      5.76 o 
  -4   2  14       14.90       16.98      1.68 o 
  -3   2  14       12.29       13.03      3.08 o 
  -2   2  14      113.95      139.54      3.81 o 
  -1   2  14       55.44       61.54      5.03 o 
   0   2  14        4.53        1.83      2.41 o 
   1   2  14        0.01       -0.20      0.95 o 
   2   2  14        3.32        2.68      1.80 o 
   3   2  14        2.93        4.52      1.49 o 
   4   2  14        0.57        2.43      1.33 o 
   5   2  14        6.34        8.55      1.79 o 
 -11   3  14        8.36        9.04      5.66 o 
 -10   3  14       23.89       25.59      6.34 o 
  -9   3  14        1.32        2.52      1.68 o 
  -8   3  14        3.10        4.59      1.58 o 
  -7   3  14       10.42        9.33      1.61 o 
  -6   3  14       35.45       31.86      3.33 o 
  -5   3  14        4.60        3.95      1.10 o 
  -4   3  14        8.37        5.66      3.24 o 
  -3   3  14       14.76       13.01      3.39 o 
  -2   3  14       14.41       13.68      2.55 o 
  -1   3  14        0.00        0.19      2.15 o 
   0   3  14        0.09        0.85      1.69 o 
   1   3  14        0.01        0.65      1.62 o 
   2   3  14       39.45       47.88      3.29 o 
   3   3  14       22.09       22.84      1.60 o 
   4   3  14        0.07       -0.20      1.08 o 
   5   3  14        0.58        1.45      1.18 o 
 -11   4  14       11.04        5.22      1.86 o 
 -10   4  14        0.15        3.75      2.38 o 
  -9   4  14        0.93        1.73      2.96 o 
  -8   4  14        4.08        4.68      1.55 o 
  -7   4  14        2.60        1.49      2.00 o 
  -6   4  14        6.82        5.71      1.28 o 
  -5   4  14        3.93        3.03      1.29 o 
  -4   4  14       30.01       37.71      2.55 o 
  -3   4  14       24.44       24.25      2.96 o 
  -2   4  14        0.48        2.16      1.45 o 
  -1   4  14       32.13       36.25      2.35 o 
   0   4  14        1.78        1.28      1.10 o 
   1   4  14        1.02        0.42      0.87 o 
   2   4  14        0.66        1.09      1.08 o 
   3   4  14        1.46        0.44      1.14 o 
   4   4  14        0.10        1.99      1.17 o 
 -10   5  14        0.65       -0.86      0.79 o 
  -9   5  14        4.10        4.28      1.83 o 
  -8   5  14       11.48       12.52      1.50 o 
  -7   5  14        4.10        3.72      1.13 o 
  -6   5  14        1.48        1.87      1.08 o 
  -5   5  14        0.92        0.84      0.81 o 
  -4   5  14        0.49        0.88      1.06 o 
  -3   5  14        6.75        5.66      1.87 o 
  -2   5  14        5.26        4.03      0.79 o 
  -1   5  14        3.92        2.41      1.41 o 
   0   5  14        2.79        2.33      0.85 o 
   1   5  14       27.04       28.17      1.50 o 
   2   5  14       11.26        4.76      2.85 o 
  -7   6  14        2.16        1.59      0.76 o 
  -6   6  14        0.15        0.94      1.14 o 
  -5   6  14        0.06        0.96      0.96 o 
  -4   6  14       15.31        9.12      4.17 o 
  -3   6  14        6.22        6.34      1.75 o 
  -2   6  14        0.38        2.42      1.63 o 
  -1   6  14        2.90        4.97      1.86 o 
   0   6  14        2.38        0.79      1.47 o 
 -11   1  15        1.27        1.99      2.83 o 
 -10   1  15       11.25       12.11      1.97 o 
  -9   1  15        5.91        6.27      1.66 o 
  -8   1  15        0.90        2.46      2.14 o 
  -7   1  15       11.54       10.48      1.72 o 
  -6   1  15       37.00       39.83      4.55 o 
  -5   1  15        8.31        3.69      1.62 o 
  -4   1  15       55.36       56.16      2.37 o 
  -3   1  15       16.71       16.29      1.89 o 
  -2   1  15       26.32       25.95      3.92 o 
  -1   1  15       21.97       18.89      1.92 o 
   0   1  15      107.79      112.29      3.95 o 
   1   1  15        1.59        2.50      1.17 o 
   2   1  15        8.07        7.64      1.56 o 
   3   1  15       60.70       75.59      6.67 o 
   4   1  15        9.30        6.82      1.82 o 
   5   1  15        8.54        7.12      1.57 o 
 -12   2  15       32.42       38.49      3.22 o 
 -11   2  15        6.57        4.89      3.66 o 
 -10   2  15        0.10        0.26      1.14 o 
  -9   2  15        0.93        1.87      4.04 o 
  -8   2  15        0.12        0.79      2.14 o 
  -7   2  15        3.19        2.20      1.58 o 
  -6   2  15        0.50        3.13      1.50 o 
  -5   2  15       24.72       20.87      1.73 o 
  -4   2  15        0.69        1.19      1.03 o 
  -3   2  15      142.53      161.40      3.85 o 
  -2   2  15       62.44       66.33      2.86 o 
  -1   2  15        5.57        6.03      1.56 o 
   0   2  15       13.00        9.67      1.37 o 
   1   2  15        9.33       12.37      2.22 o 
   2   2  15        1.70        2.45      1.13 o 
   3   2  15        4.85        4.96      2.43 o 
   4   2  15        0.71        5.76      1.90 o 
   5   2  15        0.46       -1.38      1.49 o 
 -12   3  15       14.44       10.55      5.77 o 
 -11   3  15        0.48        4.04      2.50 o 
 -10   3  15        1.54        0.40      1.69 o 
  -9   3  15        8.75        8.33      1.96 o 
  -8   3  15        0.11        1.48      1.52 o 
  -7   3  15       81.67       88.42      3.24 o 
  -6   3  15       12.64       12.09      1.46 o 
  -5   3  15        2.68        2.14      2.36 o 
  -4   3  15        0.07       -0.31      0.88 o 
  -3   3  15       11.87        7.71      1.49 o 
  -2   3  15        7.27        4.42      1.11 o 
  -1   3  15        9.57        9.06      1.47 o 
   0   3  15        3.62        2.78      2.23 o 
   1   3  15        4.75        4.27      1.19 o 
   2   3  15        3.68        4.11      1.42 o 
   3   3  15        6.19        4.22      1.49 o 
   4   3  15        0.63        1.79      1.29 o 
 -11   4  15        6.79        4.38      1.93 o 
 -10   4  15        1.47        1.90      1.68 o 
  -9   4  15        1.78        1.34      1.37 o 
  -8   4  15        2.50        3.17      1.76 o 
  -7   4  15        3.46        2.94      1.49 o 
  -6   4  15        0.03        0.50      1.13 o 
  -5   4  15        3.97        2.95      1.48 o 
  -4   4  15        5.38        5.68      1.09 o 
  -3   4  15        0.62       -0.76      0.95 o 
  -2   4  15       89.90      108.48      5.72 o 
  -1   4  15       19.15       19.84      1.46 o 
   0   4  15        3.20        3.31      1.27 o 
   1   4  15        1.55        1.43      0.87 o 
   2   4  15       14.95       14.59      5.54 o 
   3   4  15        0.09        0.30      1.89 o 
  -9   5  15        5.67        3.64      2.14 o 
  -8   5  15        7.62        7.14      1.43 o 
  -7   5  15        0.39        2.03      1.21 o 
  -6   5  15        0.00        0.65      0.96 o 
  -5   5  15        0.01       -0.27      1.01 o 
  -4   5  15       19.64       22.09      2.79 o 
  -3   5  15        0.65        2.21      1.27 o 
  -2   5  15       18.46       14.34      2.06 o 
  -1   5  15        0.19        0.83      1.15 o 
   0   5  15        8.02        5.00      0.98 o 
   1   5  15        0.05       -0.23      0.65 o 
   2   5  15        9.99        4.55      5.40 o 
  -7   6  15        1.75        0.93      0.58 o 
  -6   6  15        9.55        6.77      1.47 o 
  -5   6  15        0.00        1.35      1.14 o 
  -4   6  15        8.53        5.22      1.75 o 
  -3   6  15        0.32        3.11      1.64 o 
  -2   6  15        0.32       -1.87      1.47 o 
  -1   6  15        0.62        3.62      1.90 o 
 -11   0  16        3.36        4.71      2.67 o 
 -10   0  16       20.89       30.90      3.49 o 
  -9   0  16       14.74        8.89      2.56 o 
  -8   0  16       20.18       24.09      4.44 o 
  -7   0  16        1.34        2.42      2.02 o 
  -6   0  16        8.71        7.00      2.40 o 
  -5   0  16       75.49       80.10      4.78 o 
  -4   0  16       52.36       52.29      3.19 o 
  -3   0  16        0.59        0.27      1.49 o 
  -2   0  16        3.37        3.49      1.86 o 
  -1   0  16       24.97       20.59      2.42 o 
   0   0  16        2.42        5.76      2.17 o 
   1   0  16        3.24        3.49      1.74 o 
   2   0  16       13.20       11.88      2.32 o 
   3   0  16       57.70       70.62      4.10 o 
   4   0  16       11.24        8.89      2.42 o 
 -12   1  16        0.04       -0.13      3.96 o 
 -11   1  16        1.63        4.50      1.93 o 
 -10   1  16        0.24        0.25      2.02 o 
  -9   1  16        0.47       -2.42      3.42 o 
  -8   1  16        0.02       -1.33      1.45 o 
  -7   1  16        7.04        7.84      1.76 o 
  -6   1  16      111.04      120.33      4.05 o 
  -5   1  16      582.03      704.92     15.68 o 
  -4   1  16       86.77      106.52      3.80 o 
  -3   1  16       12.53       11.98      1.50 o 
  -2   1  16        6.95        6.46      2.23 o 
  -1   1  16       36.66       39.24      2.51 o 
   0   1  16        0.89        1.36      2.22 o 
   1   1  16        0.18       -0.37      1.28 o 
   2   1  16        0.80        0.90      1.32 o 
   3   1  16        9.24       11.38      2.89 o 
   4   1  16        0.42        1.48      1.75 o 
 -12   2  16       10.12       14.97      3.99 o 
 -11   2  16        3.36        4.06      1.87 o 
 -10   2  16        2.42        4.56      1.94 o 
  -9   2  16        8.94       11.18      1.97 o 
  -8   2  16        9.26       11.36      1.77 o 
  -7   2  16        0.31        0.95      1.43 o 
  -6   2  16        1.15        2.43      1.47 o 
  -5   2  16       83.02       96.32      4.75 o 
  -4   2  16       31.00       32.31      2.30 o 
  -3   2  16       22.18       24.47      1.86 o 
  -2   2  16       65.13       67.88      6.18 o 
  -1   2  16        0.94        2.87      1.75 o 
   0   2  16       21.15       21.16      1.81 o 
   1   2  16        6.51        7.54      1.43 o 
   2   2  16        4.25        4.48      1.39 o 
   3   2  16       15.69       15.96      1.79 o 
   4   2  16        0.10        1.71      1.29 o 
 -11   3  16        7.38        6.48      1.84 o 
 -10   3  16        0.08        1.11      2.48 o 
  -9   3  16        0.01        1.47      1.51 o 
  -8   3  16        0.36       -0.22      1.10 o 
  -7   3  16        8.69        5.46      1.66 o 
  -6   3  16        0.16        0.90      1.15 o 
  -5   3  16        0.00       -0.21      1.22 o 
  -4   3  16       10.45       10.38      1.36 o 
  -3   3  16       17.64       15.47      1.88 o 
  -2   3  16       34.85       35.71      5.42 o 
  -1   3  16        7.66        9.23      4.99 o 
   0   3  16        3.03        3.69      1.41 o 
   1   3  16        4.99        4.08      2.09 o 
   2   3  16        0.04        0.15      2.01 o 
   3   3  16        0.25        0.65      1.37 o 
 -10   4  16        0.93       -0.17      1.10 o 
  -9   4  16        5.28        3.40      3.24 o 
  -8   4  16        0.01        0.32      1.57 o 
  -7   4  16        0.05       -0.98      1.09 o 
  -6   4  16        0.19        0.59      1.01 o 
  -5   4  16       17.99       21.12      1.51 o 
  -4   4  16       25.55       26.10      2.17 o 
  -3   4  16       29.44       28.60      2.07 o 
  -2   4  16       21.66       25.89      1.66 o 
  -1   4  16        4.10        3.30      1.14 o 
   0   4  16        0.07        1.39      1.95 o 
   1   4  16       22.07       22.72      8.61 o 
   2   4  16        8.45       11.59      2.07 o 
  -9   5  16        1.32        2.53      1.19 o 
  -8   5  16        0.39        0.34      1.41 o 
  -7   5  16        0.38        0.35      1.23 o 
  -6   5  16        8.96        3.77      2.41 o 
  -5   5  16        5.00        4.76      1.13 o 
  -4   5  16       61.94       69.98      8.17 o 
  -3   5  16        0.27        1.18      1.28 o 
  -2   5  16        0.09        0.94      0.95 o 
  -1   5  16        0.71        2.10      1.95 o 
   0   5  16        1.27        0.64      0.74 o 
   1   5  16        0.06       -0.65      1.16 o 
  -5   6  16        1.68        1.74      1.15 o 
  -4   6  16        0.69        1.48      1.36 o 
  -3   6  16        0.30       -0.40      1.63 o 
 -12   1  17        0.06       -2.41      1.61 o 
 -11   1  17        0.02       -0.22      3.69 o 
 -10   1  17        1.53        1.19      1.72 o 
  -9   1  17        1.23        0.31      1.57 o 
  -8   1  17        0.00        1.91      1.74 o 
  -7   1  17       10.46        7.44      1.80 o 
  -6   1  17       77.11       89.84      3.65 o 
  -5   1  17      219.95      235.73      5.73 o 
  -4   1  17       24.54       20.83      2.01 o 
  -3   1  17        1.06        2.46      1.21 o 
  -2   1  17       13.14       11.34      2.34 o 
  -1   1  17       55.14       56.50      2.85 o 
   0   1  17        1.08        0.34      1.44 o 
   1   1  17        3.61        5.80      2.29 o 
   2   1  17        4.66        6.57      1.98 o 
   3   1  17        8.93        9.04      2.30 o 
   4   1  17        0.19        0.93      1.65 o 
 -12   2  17        4.64        6.30      2.58 o 
 -11   2  17        1.91        1.83      1.43 o 
 -10   2  17        2.40        2.00      2.88 o 
  -9   2  17       13.94       14.81      2.02 o 
  -8   2  17        0.45        2.27      2.03 o 
  -7   2  17       25.98       27.35      2.83 o 
  -6   2  17       10.68       10.83      1.57 o 
  -5   2  17       31.68       39.64      2.72 o 
  -4   2  17       69.67       77.46      3.88 o 
  -3   2  17        9.73       10.13      1.91 o 
  -2   2  17        7.06        8.10      3.52 o 
  -1   2  17        0.02        0.38      1.14 o 
   0   2  17        4.72        2.89      1.36 o 
   1   2  17       10.43        7.82      1.75 o 
   2   2  17       14.76       12.98      2.10 o 
   3   2  17        1.91        1.87      1.23 o 
 -11   3  17        0.21       -1.07      1.55 o 
 -10   3  17       13.67       17.39      1.90 o 
  -9   3  17        2.88        3.43      1.58 o 
  -8   3  17        0.32        0.72      1.75 o 
  -7   3  17        0.87       -1.21      1.90 o 
  -6   3  17        4.20        2.82      1.31 o 
  -5   3  17        1.10        2.88      1.70 o 
  -4   3  17        0.11        0.18      1.29 o 
  -3   3  17       30.02       31.05      2.18 o 
  -2   3  17       13.25       12.37      2.69 o 
  -1   3  17        0.32        1.83      1.38 o 
   0   3  17        4.18        3.67      1.39 o 
   1   3  17        1.09       -0.45      1.56 o 
   2   3  17        0.47        0.83      2.61 o 
 -10   4  17        1.44        0.90      2.55 o 
  -9   4  17        4.98        5.40      1.82 o 
  -8   4  17        4.22        4.89      2.37 o 
  -7   4  17        2.92        3.03      1.26 o 
  -6   4  17        0.24       -0.35      1.11 o 
  -5   4  17        4.41        6.36      1.32 o 
  -4   4  17        5.99        6.65      1.28 o 
  -3   4  17        0.32        2.63      1.03 o 
  -2   4  17        1.43        0.33      1.06 o 
  -1   4  17        1.16        1.85      1.03 o 
   0   4  17        0.49        1.42      5.25 o 
   1   4  17        9.42        3.86      7.86 o 
  -8   5  17        2.81        1.87      1.47 o 
  -7   5  17        0.12        1.40      1.88 o 
  -6   5  17        2.49        0.08      1.68 o 
  -5   5  17       31.10       34.97      3.78 o 
  -4   5  17       36.34       40.43      6.68 o 
  -3   5  17       10.13        3.90      0.96 o 
  -2   5  17        2.90        1.48      0.87 o 
  -1   5  17        0.34       -0.34      0.41 o 
   0   5  17        1.19        0.47      0.62 o 
 -12   0  18        0.00        5.12      2.84 o 
 -11   0  18        0.57        0.00      1.35 o 
 -10   0  18       17.75       14.84      4.03 o 
  -9   0  18       18.68       21.66      3.25 o 
  -8   0  18        0.94        3.37      2.17 o 
  -7   0  18        3.35        6.34      2.69 o 
  -6   0  18      439.14      526.93     13.87 o 
  -5   0  18       96.81      110.63      5.38 o 
  -4   0  18        0.01        4.46      1.91 o 
  -3   0  18        0.18        1.48      1.62 o 
  -2   0  18        2.52        2.56      3.38 o 
  -1   0  18        0.00        1.75      2.15 o 
   0   0  18        3.12        1.87      2.15 o 
   1   0  18        1.52        3.62      2.30 o 
   2   0  18        1.20        8.21      3.12 o 
   3   0  18       10.01        7.95      3.21 o 
 -12   1  18        2.03        1.11      1.37 o 
 -11   1  18        6.66        4.74      1.96 o 
 -10   1  18        7.46        4.48      3.23 o 
  -9   1  18       12.29       16.76      3.43 o 
  -8   1  18        6.78        6.50      1.96 o 
  -7   1  18       14.42       12.87      2.09 o 
  -6   1  18        2.66        1.58      1.60 o 
  -5   1  18      142.20      171.82      5.05 o 
  -4   1  18        0.67        1.63      1.29 o 
  -3   1  18        8.07        6.20      1.50 o 
  -2   1  18       18.62       13.74      2.07 o 
  -1   1  18       12.24        9.53      1.61 o 
   0   1  18        0.93        0.77      1.14 o 
   1   1  18        2.42       -0.40      2.03 o 
   2   1  18        4.70        3.28      1.62 o 
   3   1  18        1.13       -0.76      2.03 o 
 -12   2  18        2.06        2.58      1.42 o 
 -11   2  18        3.14        4.46      2.01 o 
 -10   2  18       10.54       14.04      2.30 o 
  -9   2  18        2.66        3.02      1.71 o 
  -8   2  18       18.68       19.91      2.12 o 
  -7   2  18       33.50       29.98      2.47 o 
  -6   2  18        7.50        5.27      1.60 o 
  -5   2  18       20.50       24.34      3.16 o 
  -4   2  18       59.09       60.15      2.61 o 
  -3   2  18       11.13        8.08      1.52 o 
  -2   2  18        5.22        7.42      1.67 o 
  -1   2  18        0.18        3.17      1.69 o 
   0   2  18        0.55       -0.42      3.00 o 
   1   2  18        4.58        3.11      1.23 o 
   2   2  18       12.00       11.64      2.05 o 
 -11   3  18        6.52        2.19      2.22 o 
 -10   3  18        4.19        0.93      2.04 o 
  -9   3  18        6.69        4.97      1.71 o 
  -8   3  18        0.26       -0.37      1.29 o 
  -7   3  18        0.24       -0.05      1.27 o 
  -6   3  18        0.19       -0.43      2.23 o 
  -5   3  18        0.61        0.68      1.14 o 
  -4   3  18        0.59        0.81      1.16 o 
  -3   3  18        1.79        3.90      1.55 o 
  -2   3  18        0.12       -0.08      1.12 o 
  -1   3  18        0.07        0.80      2.55 o 
   0   3  18        0.49        0.76      1.48 o 
   1   3  18        4.27        8.48      2.98 o 
   2   3  18        0.71        1.02      1.28 o 
 -10   4  18        2.02        4.56      2.28 o 
  -9   4  18        1.77        1.74      2.02 o 
  -8   4  18        8.53        6.32      1.44 o 
  -7   4  18        0.20       -0.54      1.35 o 
  -6   4  18        0.56        2.77      1.09 o 
  -5   4  18        0.94        1.68      1.18 o 
  -4   4  18       22.15       23.68      2.30 o 
  -3   4  18        3.63        7.82      2.40 o 
  -2   4  18        0.91        1.41      1.04 o 
  -1   4  18        0.00        2.85      2.35 o 
   0   4  18        8.63        9.67      0.94 o 
  -7   5  18        2.11        1.40      1.48 o 
  -6   5  18        1.94        0.40      1.07 o 
  -5   5  18       21.23       21.07      5.52 o 
  -4   5  18        6.74        7.32      3.49 o 
  -3   5  18        3.94        2.83      2.03 o 
  -2   5  18        0.50        0.17      1.10 o 
 -12   1  19        1.03        0.29      1.61 o 
 -11   1  19        0.00        2.06      1.99 o 
 -10   1  19        5.70        7.53      2.81 o 
  -9   1  19        7.96        9.00      2.09 o 
  -8   1  19        0.02       -0.78      1.45 o 
  -7   1  19        0.44        0.28      1.76 o 
  -6   1  19        1.51        2.20      1.95 o 
  -5   1  19       11.70       10.28      1.77 o 
  -4   1  19        6.68        3.99      1.39 o 
  -3   1  19        3.82        4.44      1.47 o 
  -2   1  19        4.90        4.58      1.43 o 
  -1   1  19        3.22        2.53      1.42 o 
   0   1  19        0.96        1.04      2.90 o 
   1   1  19        0.47        1.89      1.22 o 
   2   1  19        0.16        0.94      1.53 o 
 -11   2  19        9.87        7.22      2.02 o 
 -10   2  19        2.53        2.98      1.76 o 
  -9   2  19        4.06        2.35      1.80 o 
  -8   2  19        2.03        1.56      2.22 o 
  -7   2  19       14.74       13.02      2.16 o 
  -6   2  19        0.14        0.52      1.33 o 
  -5   2  19       18.85       18.77      2.24 o 
  -4   2  19       10.30        9.47      1.62 o 
  -3   2  19        3.38        3.51      1.33 o 
  -2   2  19       11.15       12.45      1.97 o 
  -1   2  19        0.06        1.74      1.48 o 
   0   2  19        0.01        0.64      1.40 o 
   1   2  19        5.10        4.55      2.37 o 
 -10   3  19        2.11        4.78      1.80 o 
  -9   3  19       14.50       16.39      3.84 o 
  -8   3  19       11.67        8.79      1.81 o 
  -7   3  19        1.04        3.53      1.90 o 
  -6   3  19        0.19       -0.37      1.20 o 
  -5   3  19        0.48        0.67      1.20 o 
  -4   3  19        1.28        0.65      1.14 o 
  -3   3  19        0.91        2.20      1.27 o 
  -2   3  19       14.11       15.26      1.71 o 
  -1   3  19        6.20        6.47      1.45 o 
   0   3  19        1.31        0.80      1.19 o 
   1   3  19        8.14        8.23      5.04 o 
  -9   4  19        1.48        3.29      2.95 o 
  -8   4  19        1.73        1.63      1.13 o 
  -7   4  19        0.31        1.72      1.45 o 
  -6   4  19        0.07        1.00      2.63 o 
  -5   4  19        5.31        4.15      2.09 o 
  -4   4  19        8.50        4.57      1.59 o 
  -3   4  19        0.36       -0.72      1.10 o 
  -2   4  19        4.63        0.19      1.00 o 
  -1   4  19        0.26        0.79      1.20 o 
  -6   5  19        0.89        1.39      0.95 o 
  -5   5  19        2.39        2.18      1.32 o 
  -4   5  19        0.07        1.35      0.97 o 
 -11   0  20       27.24       44.84      5.59 o 
 -10   0  20        4.49       -0.13      3.54 o 
  -9   0  20        0.00        0.00      1.35 o 
  -8   0  20        0.01       -0.79      2.14 o 
  -7   0  20       21.22       29.25      3.89 o 
  -6   0  20       28.33       25.60      3.53 o 
  -5   0  20        1.17        4.17      2.13 o 
  -4   0  20        0.07        3.89      2.29 o 
  -3   0  20        0.58        7.69      2.71 o 
  -2   0  20        0.35        1.21      2.02 o 
  -1   0  20       41.82       33.54      5.64 o 
   0   0  20        0.51        1.21      2.02 o 
   1   0  20        2.69        2.01      1.74 o 
 -11   1  20        3.85        4.04      1.85 o 
 -10   1  20        6.04        4.06      2.09 o 
  -9   1  20        0.78        1.28      1.61 o 
  -8   1  20        0.26        2.36      1.72 o 
  -7   1  20        2.16        4.36      2.05 o 
  -6   1  20       28.99       27.53      4.28 o 
  -5   1  20        0.06        0.21      1.47 o 
  -4   1  20        5.11        3.43      1.43 o 
  -3   1  20        8.05        8.80      3.16 o 
  -2   1  20        0.01        2.36      1.80 o 
  -1   1  20        4.08        3.89      2.80 o 
   0   1  20        1.88        4.51      1.57 o 
   1   1  20       10.23        1.08      1.95 o 
 -11   2  20        1.70        1.94      1.78 o 
 -10   2  20        0.01       -1.54      1.61 o 
  -9   2  20        3.28        4.26      6.25 o 
  -8   2  20        0.97        4.86      2.21 o 
  -7   2  20        8.48        7.77      2.06 o 
  -6   2  20        0.24        1.75      1.32 o 
  -5   2  20        0.18        3.99      2.45 o 
  -4   2  20        9.67       11.01      1.93 o 
  -3   2  20        6.41        3.25      1.42 o 
  -2   2  20        2.16        4.65      1.84 o 
  -1   2  20        0.23        1.06      1.22 o 
   0   2  20        0.19       -2.09      1.40 o 
 -10   3  20        0.30        2.08      2.29 o 
  -9   3  20        0.59        4.11      2.00 o 
  -8   3  20        1.54       -1.58      1.45 o 
  -7   3  20        0.86       -1.75      1.87 o 
  -6   3  20        0.04        1.10      1.22 o 
  -5   3  20        0.23        0.39      1.21 o 
  -4   3  20        0.22        1.43      1.32 o 
  -3   3  20        5.22        4.89      2.16 o 
  -2   3  20        0.75        3.34      2.48 o 
  -1   3  20        0.07        0.54      1.62 o 
   0   3  20        7.67        1.73      1.70 o 
  -8   4  20        1.82       -0.22      1.35 o 
  -7   4  20        1.25        1.29      1.28 o 
  -6   4  20        6.34        5.85      1.33 o 
  -5   4  20       11.51       12.94      1.59 o 
  -4   4  20        0.00        1.30      1.62 o 
  -3   4  20        4.50        3.17      1.17 o 
  -2   4  20        1.13        0.98      1.07 o 
 -11   1  21        0.48        5.65      2.09 o 
 -10   1  21        1.56       -0.06      1.63 o 
  -9   1  21        1.28        1.17      1.65 o 
  -8   1  21        2.97        1.53      2.94 o 
  -7   1  21        1.60        2.28      1.75 o 
  -6   1  21       14.87       16.33      2.01 o 
  -5   1  21        1.22        4.70      2.30 o 
  -4   1  21        2.45        0.34      3.29 o 
  -3   1  21        4.13        3.75      1.57 o 
  -2   1  21       11.45        9.94      2.13 o 
  -1   1  21        1.56        4.03      2.07 o 
   0   1  21        0.78        0.23      1.52 o 
 -10   2  21        0.18        0.75      1.66 o 
  -9   2  21        0.04        0.08      3.49 o 
  -8   2  21        0.45        1.08      1.34 o 
  -7   2  21       11.05       10.52      2.50 o 
  -6   2  21        2.63        3.23      1.37 o 
  -5   2  21       16.48       15.72      3.39 o 
  -4   2  21        5.54        4.97      1.82 o 
  -3   2  21        0.03        1.47      1.32 o 
  -2   2  21        5.35        3.57      1.51 o 
  -1   2  21        0.94       -0.00      1.33 o 
  -9   3  21        6.67        5.68      1.82 o 
  -8   3  21        1.00        0.49      1.33 o 
  -7   3  21        0.34       -0.60      1.95 o 
  -6   3  21        2.99        2.31      1.39 o 
  -5   3  21        3.42        3.48      1.48 o 
  -4   3  21        0.04       -0.28      2.01 o 
  -3   3  21        3.44        5.55      1.50 o 
  -2   3  21        4.06        0.38      1.50 o 
  -6   4  21        2.41        1.36      1.14 o 
  -5   4  21        0.81       -0.12      1.06 o 
  -4   4  21       16.59       17.25      1.62 o 
 -10   0  22        0.75        0.79      2.55 o 
  -9   0  22        0.01        1.87      2.41 o 
  -8   0  22        1.49        4.03      2.71 o 
  -7   0  22        6.27        2.83      2.69 o 
  -6   0  22        0.02        8.21      4.32 o 
  -5   0  22        1.08        6.17      2.53 o 
  -4   0  22        0.65        4.03      2.14 o 
  -3   0  22        9.09        7.25      2.32 o 
  -2   0  22        6.39        1.48      2.03 o 
  -1   0  22        1.29        0.79      1.87 o 
 -10   1  22        1.71        1.70      1.79 o 
  -9   1  22        0.43       -0.67      1.76 o 
  -8   1  22        5.46        6.30      1.94 o 
  -7   1  22       66.73       88.16      3.38 o 
  -6   1  22        3.20        4.10      1.98 o 
  -5   1  22        1.36        2.49      1.93 o 
  -4   1  22        1.01        0.92      2.22 o 
  -3   1  22        3.52        3.02      2.13 o 
  -2   1  22        0.05        1.35      1.39 o 
  -1   1  22        0.00        1.19      1.48 o 
  -9   2  22        0.22        0.27      1.46 o 
  -8   2  22        0.11        0.76      1.34 o 
  -7   2  22       14.03       14.61      1.90 o 
  -6   2  22        8.50        5.54      2.83 o 
  -5   2  22        4.39        2.63      2.22 o 
  -4   2  22       11.97       11.67      1.76 o 
  -3   2  22        1.08       -0.46      1.48 o 
  -2   2  22        2.19        2.39      1.43 o 
  -8   3  22        0.01        2.20      1.47 o 
  -7   3  22        0.05        1.29      1.22 o 
  -6   3  22        0.56       -0.52      1.07 o 
  -5   3  22        7.29        9.08      2.96 o 
  -4   3  22       11.41       12.98      2.27 o 
  -9   1  23        2.86        1.24      1.88 o 
  -8   1  23        9.93        4.18      2.01 o 
  -7   1  23       16.15       16.48      2.12 o 
  -6   1  23        0.03       -0.00      1.42 o 
  -5   1  23        0.04        1.35      1.43 o 
  -4   1  23        2.68        2.29      2.08 o 
  -3   1  23        4.92        8.04      2.96 o 
  -8   2  23        0.57        2.76      1.35 o 
  -7   2  23        3.11        0.93      1.43 o 
  -6   2  23       11.26       12.45      2.85 o 
  -5   2  23        3.54        3.53      1.48 o 
  -4   2  23        0.07        1.58      1.68 o 
  -8   0  24       20.98       17.75      3.12 o 
  -7   1  24       14.57        9.88      2.22 o 
  -6   1  24        0.04        0.56      4.31 o 
  -5   1  24        0.68        0.31      1.51 o 
                                                 
